# Supplementary material for: Urban public space initiatives and health in Africa: A mixed-methods systematic review
Source: PLOS Glob Public Health. 2024 Oct 15;4(10):e0003709. doi: 10.1371/journal.pgph.0003709 (PMC11478912; doi:10.1371/journal.pgph.0003709)
Supplement: S6 Table — (XLSX) [file pgph.0003709.s010.xlsx]

## Sheet: All hits
Title	Authors	Included/ Excluded + Reason for Exclusion	Abstract	Published Year	Published Month	Journal	Volume	Issue	Pages	Accession Number	DOI	Ref	Covidence #	Study
Using soccer to build confidence and increase HCT uptake among adolescent girls: A mixed-methods study of an HIV prevention programme in South Africa.	Hershow R; Gannett K; Merrill J; Kaufman BE; Barkley C; DeCelles J; Harrison A	Included	HIV prevalence is eight times higher in young South African women compared to men. Grassroot Soccer (GRS) developed SKILLZ Street (SS), a single-sex intervention using soccer to improve self-efficacy, HIV-related knowledge, and HIV counselling and testing (HCT) uptake among girls ages 12-16. Female community leaders-"coaches"-deliver ten 2-hour sessions bi-weekly. Attendance and HCT data were col…	2015		Sport Soc	18	8	1009-1022		10.1080/17430437.2014.997586	26997967	#813	Hershow 2015
Feasibility of Using Soccer and Job Training to Prevent Drug Abuse and HIV.	Rotheram-Borus MJ; Tomlinson M; Durkin A; Baird K; DeCelles J; Swendeman D	Included	Many young, South African men use alcohol and drugs and have multiple partners, but avoid health care settings-the primary site for delivery of HIV intervention activities. To identify the feasibility of engaging men in HIV testing and reducing substance use with soccer and vocational training programs. In two Cape Town neighborhoods, all unemployed men aged 18-25 years were recruited and randomi…	2016	Sep	AIDS Behav	20	9	1841-50		10.1007/s10461-015-1262-0	26837624	#2360	Rotheram-Borus 2016
Effectiveness of a community based low intensity exercise program for older adults.	Kolbe-Alexander, T. L.; Lambert, E. V.; Charlton, K. E.	Included	Objective: The aim of this study was to assess the effectiveness of a community-based, low-intensity exercise programme in older adults from socio-economically and historically disadvantaged communities in South Africa. Design: Three community centres were selected: two were allocated to the same 20-week, twice-weekly exercise programme (EX1, n=38; EX2, n=32); and a third to relaxation classes (c…	2006	//	Journal of Nutrition, Health & Aging	10	1	21-29				#4594	Kolbe-Alexander 2006
Growing or connecting? An urban food garden in Johannesburg.	Wills, J.; Chinemana, F.; Rudolph, M.	Included	Issues of food security are of particular importance in urban areas in Africa and government policy advises on the household growing of vegetables for nutrition. The Siyakhana project is a food garden in the centre of Johannesburg which was established by a University Health Promotion Unit with the support of other stakeholders including the City authorities and a permaculture organization. It wa…	2010	//	Health Promotion International	25	1	33-41				#4779	Wills 2010
Influencing adolescent leisure motivation: intervention effects of HealthWise South Africa.	Caldwell, L. L.; Patrick, M. E.; Smith, E. A.; Palen, L. A.; Wegner, L.	Included	This study investigates changes in self-reported motivation for leisure due to participation in HealthWise, a high school curriculum aimed at decreasing risk behavior and promoting health behavior. Participants were 2,193 mixed race adolescents (M=14 years old) from 9 schools (4 intervention, 5 control) near Cape Town, South Africa. Students in the HealthWise school with the greatest involvement …	2010	//	Journal of Leisure Research	42	2	203-220				#4812	Caldwell 2010
Establishment of model home garden for home consumption and income generation of poor and HIV victim women at Bahir Dar, Ethiopia.	Habtamu Tegen; Yazie Chanie; Minuyelet Jembere	Included	For resource poor and HIV victim urban and pre-urban dwellers in developing countries, home garden is vital to enhance food and nutrient security. The availability of both ground and surface water in Bahir Dar city of Ethiopia propels many poor families to produce vegetable and fruit crop for home consumption and income generation. Productivity of fruits and vegetables has been seriously affected…	2015	//	Journal of Agricultural Science and Technology A	5	3	183-189				#6826	HabtamuTegen 2015
"There's just something about this club. It's been my family." An analysis of the experiences of youth in a South African sport-for-development programme.	Draper, C. E.; Coalter, F.	Included	This article describes a study of a soccer and life skills programme for youth in South Africa: Buffalo City Soccer School (BCSS). The study aimed to provide insight into the programme's mechanisms, and evaluate participants' perceptions of the programme's impact. Individual semi-structured interviews were conducted with 10 male BCSS participants. Interview data were analysed for thematic content…	2016	//	International Review for the Sociology of Sport	51	1	44-60				#9095	Draper 2016
Doing a leisure activity because there is nothing else to do: related outcomes and intervention effects for adolescents.	Motamedi, M.; Caldwell, L. L.; Weybright, E. H.; Jones, D.; Wegner, L.; Smith, E. A.	Included	This study examined whether a leisure-focused intervention, HealthWise, was related to reduced youth polysubstance use and delayed sexual debut via reducing how often youth did leisure activities because there was nothing else to do. HealthWise was compared to a no-intervention control for 5,610 high school students from eighth to tenth grades in townships near Cape Town, South Africa. Three spec…	2020	//	Journal of Leisure Research	51	1	1-15				#9703	Motamedi 2020
Fox Palaces: the playful occupation of a Johannesburg city park	Santos, D.; Anderson, N.; Hutchinson, D.	Included		2018		Children's Geographies	16	4	368-379		10.1080/14733285.2017.1382680		#10577	Santos 2018
Is community management of resources by urban households, feasible? Lessons from community gardens in Gweru, Zimbabwe	Mwakiwa, E.; Maparara, T.; Tatsvarei, S.; Muzamhindo, N.	Included		2018		Urban Forestry and Urban Greening	34		97-104		10.1016/j.ufug.2018.06.013		#10626	Mwakiwa 2018
Temporal dynamics and motivations for urban community food gardens in medium-sized towns of the Eastern Cape, South Africa	Roberts, S.; Shackleton, C.	Included		2018		Land	7	4			10.3390/land7040146		#10857	Roberts 2018
Production of Edibles and Use of Garden Waste in Domestic Gardens of a Middle-Class Suburb in Cape Town, South Africa	Mistry, A.; Spocter, M.	Included		2020		Journal of Urbanism	13	1	114-132		10.1080/17549175.2019.1608286		#11608	Mistry 2020
Global dance education connecting communities in Accra, Ghana and Kuwait City, Kuwait: tap(ing) to togetherness through a community collaborative program	Pentz, J.L.	Included		2020		Arts Education Policy Review	121	3	115-118		10.1080/10632913.2019.1660747		#11928	Pentz 2020
Access to the urban national park in Cape Town: Where urban and natural environment meet	Donaldson, R.; Ferreira, S.; Didier, S.; Rodary, E.; Swanepoel, J.	Included		2016		Habitat International	57		132-142		10.1016/j.habitatint.2016.04.010		#12645	Donaldson 2016
Mafalala Walking Tour: Identity and Cultural Immersion at the Core of Maputo City	Laranjeira, R.; Laranjeira, I.	Included		2017		Museum International	69	1-2	148-155		10.1111/muse.12158		#12890	Laranjeira 2017
Reconsidering the 'Letsema Principle' and the Role of Community Gardens in Food Security: Evidence from Gauteng, South Africa	Ruysenaar, S.	Included		2013		Urban Forum	24	2	219-249		10.1007/s12132-012-9158-9		#14070	Ruysenaar 2013
Conceptualising and implementing two community gardening projects on the Cape Flats, Cape Town	Tembo, R.; Louw, J.	Included		2013		Development Southern Africa	30	2	224-237		10.1080/0376835X.2013.797220		#14074	Tembo 2013
Factors and challenges associated with participation in community sport in Eldorado Park, Johannesburg, South Africa	Koloba, H.A.; Surujlal, J.	Included		2014		Mediterranean Journal of Social Sciences	5	20	30-37		10.5901/mjss.2014.v5n20p30		#14624	Koloba 2014
Sport and social cohesion in a provincial town in South Africa: The case of a tourism project for aid and social development through football	Cubizolles, S.	Included		2015		International Review for the Sociology of Sport	50	1	22-44		10.1177/1012690212469190		#15103	Cubizolles 2015
Stadium upgrades as local economic development: The fallacy of the Ellis Park Sports Precinct upgrade as LED	Gunter, A.	Included		2011		South African Geographical Journal	93	1	75-88		10.1080/03736245.2011.572474		#16602	Gunter 2011
Gardening on the edge: The social conditions of unsustainability on an African urban periphery	Freidberg, S.E.	Included		2001		Annals of the Association of American Geographers	91	2	349-369		10.1111/0004-5608.00248		#18015	Freidberg 2001
Reflections on the relationships between communities and conservation areas of South Africa: The case of five South African national parks	Simelane, T.S.; Kerley, G.I.H.; Knight, M.H.	Included		2006		Koedoe	49	2	85-102				#18589	Simelane 2006
Competition for the use of public open space in low-income urban areas: The economic potential of urban gardening in Khayelitsha, Cape Town	Reuther, S.; Dewar, N.	Included		2006		Development Southern Africa	23	1	97-122		10.1080/03768350600556273		#18616	Reuther 2006
Management of the Djoudj National Park in Senegal	Beintema, A.J.	Included		1991		Landscape and Urban Planning	20	1-3	81-84		10.1016/0169-2046(91)90095-4		#22098	Beintema 1991
"Who Needs Money if You Got Hands, if You Got Plants" Forming Community Resilience in Two Urban Gardening Networks in South Africa	Wesselow, M.; Mashele, N. J.	Included	Community resilience is influenced by the structure of social networks in a community. In urban areas, social networks tend to be fragmented and diverse, and hence building community resilience is a challenge. Our objective is to shed light on how social network structures affect community resilience in two urban gardening groups in South Africa. The results of this qualitative study show that th…	2019	Dec	Human Ecology	47	6	855-864	WOS:000508400300005	10.1007/s10745-019-00116-5		#34699	Wesselow 2019
The role of urban-based agriculture on food security: Kenyan case studies	Omondi, S. O.; Oluoch-Kosura, W.; Jirstrom, M.	Included	Kenya is rapidly urbanising. In the growing cities and towns, there is an increasing need for food supplies, creating demand for agricultural products. High unemployment rates, urban poverty, and food and nutrition insecurity force some urban dwellers to partly adopt livelihood strategies based on urban agriculture. Presently in Kenya, urban and peri-urban agriculture plays an important role in u…	2017	May	Geographical Research	55	2	231-241	WOS:000400785300010	10.1111/1745-5871.12234		#36071	Omondi 2017
Urban community gardens: An evaluation of governance approaches and related enablers and barriers at different development stages	Fox-Kamper, R.; Wesener, A.; Munderlein, D.; Sondermann, M.; McWilliam, W.; Kirk, N.	Excluded - Not focused on NCDs	The governance structures of societies and organisations are significant determinants of their success; however, little is known about those associated with community gardens. Community gardens as models of urban green space governance can follow different approaches. They often are designed and managed by groups of like-minded or neighbourhood residents and may meet local needs, typified by low …	2018	Feb	Landscape and Urban Planning	170		59-68	WOS:000419412400007	10.1016/j.landurbplan.2017.06.023		#37668	Fox-Kamper 2018
Can information outreach increase participation in community-driven development? A field experiment near Bwindi National Park, Uganda Mark	Buntaine, M. T.; Daniels, B.; Devlin, C.	Excluded - Not focused on NCDs	Decentralization and community-driven development intend to bring public decisions closer to the people, yet elites often capture local institutions. One way that local elites capture community-driven development is to limit information about opportunities for citizens to shape group decisions. We investigate whether sending citizens targeted and timely information about when and how they can par…	2018	Jun	World Development	106		407-421	WOS:000430773800030	10.1016/j.worlddev.2017.10.029		#38578	Buntaine 2018
Socio-ecological systems and biodiversity conservation in African city: Insights from Kano Emir's Palace gardens	Barau, A. S.; Ludin, A. N. M.; Said, I.	Included	Urban biodiversity management in most African countries is at a peripheral stage. At the same time, African urban areas substantially remain poorly planned and intensively growing. This study explores the socio-ecological system as an alternative approach to explore African indigenous urban biodiversity management. For this purpose, we mixed conventional scientific investigation methods to explai…	2013	Dec	Urban Ecosystems	16	4	783-800	WOS:000328214300007	10.1007/s11252-012-0276-x		#38852	Barau 2013
Reimagining Surf City: surfing and the making of the post-apartheid beach in South Africa	Thompson, G.	Included	South African surfing as a sporting activity has a history located in the waves that break at the beach, the seaward edge of a coastal city. In this history, surfing has been represented as a 'white' sport and as such 'Surf City' was a symbolic marker for racial exclusivity on the apartheid beach (1960s-80s). This idea of 'Surf City' has changed in the post-apartheid era (1990s-2000s), with the b…	2011		International Journal of the History of Sport	28	15	2115-2129	WOS:000297923500003	10.1080/09523367.2011.622111		#43935	Thompson 2011
Evaluation of recreational nature of the Ennahli park (Tunisia)	Abichou, H.; Zaibet, L.	Included	The estimation of the value of "intangible" assets depends on all assumptions concerning these assets and on the assessment method used. We applied the Travel Cost Method to a natural asset (urban park). Through this work, we tried to construct a demand function for the park visitors by assuming the existence of fixed offer of goods and services. Through this work, we aim at stressing the importa…	2008	Dec	New Medit	7	4	54-60	WOS:000263815500009			#45033	Abichou 2008
Urban Commoning as a Vehicle Between Government Institutions and Informality: Collective Gardening Practices in Tampere and Narva	Pikner, T.; Willman, K.; Jokinen, A.	Excluded - Not focused on NCDs		2020		International Journal of Urban and Regional Research	44	4	711-729		10.1111/1468-2427.12877		#47972	Pikner 2020
Football as a factor of primary prevention on HIV-AIDS, malaria, and basic health and hygiene element, among students in a school of Cameroon	De Cárcer, C.	Excluded - Not focused on NCDs		2020		RICYDE: Revista Internacional de Ciencias del Deporte	16	61	298-317		10.5232/ricyde2020.06105		#47977	DeCárcer 2020
Impact of a South African school-based intervention, HealthKick, on fitness correlates	Uys, M.; Draper, C.E.; Hendricks, S.; De Villiers, A.; Fourie, J.; Steyn, N.P.; Lambert, E.V.	Included		2016		American Journal of Health Behavior	40	1	55-66		10.5993/AJHB.40.1.7		#48118	Uys 2016
The organisation of urban agriculture in Cape Town, South Africa: A social capital perspective	Kanosvamhira, T.P.	Included		2019		Development Southern Africa	36	3	283-294		10.1080/0376835X.2018.1456910		#48213	Kanosvamhira 2019
A Sporting Chance?: Using sport to tackle drug use and crime	Crabbe, T.	Excluded - Not focused on NCDs		2000		Drugs: Education, Prevention and Policy	7	4	381-391		10.1080/dep.7.4.381.391		#48741	Crabbe 2000
Grassroot Soccer Foundation: HIV/AIDS Education Program: An Intervention in Zimbabwe	Botcheva, L.; Huffman, L.	Included		2004		Grassroot Soccer Foundation HIV/AIDS Education Program: An Intervention in Zimbabwe							#48750	Botcheva 2004
Gradually Grow to Cycle: Experiences with a Child-Friendly Public Space	Zomervrucht, J.; Boyd, D.; Kips, E.; Schepel, S.; Torenstra, J.	Excluded - Not focused on NCDs		2005					8-17				#49075	Zomervrucht 2005
Food-gardens and nutrition: Three Southern African case studies	Webb, N.L.	Included		2000		Journal of Family Ecology and Consumer Sciences	28		62-67				#49165	Webb 2000
Playing their part: The role of physical activity and sport in sustaining the health and well being of small rural communities	Townsend, M.; Moore, J.; Mahoney, M.	Excluded - Not focused on NCDs		2002		Rural and Remote Health	2	109	1-7				#49201	Townsend 2002
Using ‘sport in the community schemes’ to tackle crime and drug use among young people: Some policy issues and problems	Smith, A.; Waddington, I.	Excluded - Not focused on NCDs		2004		European Physical Education Review	10	3	279-298		10.1177/1356336X04047127		#49202	Smith 2004
The shadow of 2010: Democracy and displacement in the Greater Ellis Park Development Project	Bénit-Gbaffou, C.	Excluded - Not focused on NCDs		2009		Development and Dreams: The Urban Legacy of the 2010 Football World Cup			200-222				#49368	Bénit-Gbaffou 2009
Using Football for HIV/AIDS Prevention in Africa	Khan, N.	Included		2010		Football for an HIV-free Generation							#49481	Khan 2010
11 for Health, a football-based health education programme for children: A two-cohort study in Mauritius and Zimbabwe	Fuller, C.W.; Junge, A.; Dorasami, C.; DeCelles, J.; Dvorak, J.	Included		2011		British Journal of Sports Medicine	45	8	612-618		10.1136/bjsm.2011.084905		#49487	Fuller 2011
An adolescent-targeted HIV prevention project using African professional soccer players as role models and educators in Bulawayo, Zimbabwe	Clark, T.S.; Friedrich, G.K.; Ndlovu, M.; Neilands, T.B.; McFarland, W.	Included		2006		AIDS and Behavior	10	SUPPL. 7	S77-S83		10.1007/s10461-006-9140-4		#49490	Clark 2006
Letting girls play: The Mathare Youth Sports Association's football program for girls	Brady, M.; Khan, A.B.	Included		2002		Letting Girls Play: The Mathare Youth Sports Association's Football Program for Girls							#49492	Brady 2002
Conceptualisaton and use of green spaces in peri-urban communites: Experiences from Inanda, KwaZulu-Natal, South Africa	Munien, L.; Nkambule, S.S.; Buthelzei, H.Z.	Included		2015		African Journal for Physical, Health Educaton, Recreaton and Dance	21	1	155-167				#49623	Munien 2015
Understanding leisure-related program effects by using process data in the HealthWise South Africa project	Caldwell, L.L.; Younker, A.S.; Wegner, L.; Patrick, M.E.; Vergnani, T.; Smith, E.A.; Flisher, A.J.	Included		2008		Journal of Park and Recreation Administration	26	2	146-162				#49830	Caldwell 2008
Urban domestic gardens (X): The extent & structure of the resource in five major cities	Loram, A.; Tratalos, J.; Warren, P.H.; Gaston, K.J.	Excluded - Not focused on NCDs		2007		Landscape Ecology	22	4	601-615		10.1007/s10980-006-9051-9		#49888	Loram 2007
Evaluation of Community Social Facilities and Recreational Space in City of Cape Town: Current and Future Provision for 2016 and Optimal Location of New Facilities.	Green, C.; Mans, G.; Spocter, M.	Included		2010									#49999	Green 2010
"My garden is a great help": Gender and urban gardening in Buea, Cameroon	Ngome, I.; Foeken, D.	Included		2012		GeoJournal	77	1	103-118		10.1007/s10708-010-9389-z		#50133	Ngome 2012
Masibambane-lets stick together': contentions on the role of urban vegetable gardens in the Cape Flats	Bourne, Amanda	Included		2007		'Masibambane' - let's stick together: Contentions on the role of urban vegetable gardens in the Cape Flats							#50144	Bourne 2007
Evaluation of the implementation of a school-based physical activity intervention in Alexandra township, South Africa	Draper, C.E.; De Kock, L.; Grimsrud, A.T.; Rudolph, M.; Nemutandani, M.S.; Kolbe-Alexander, T.L.; Lambert, E.V.	Included		2010		S Afr J Sports Med							#50267	Draper 2010
Community-Based Natural Resources Management (CBNRM) and Tourism: the Nata Bird Sanctuary Project, Central District, Botswana	Stone, M.T.	Excluded - Not focused on NCDs		2006		Community-based natural resource management and tourism: The Nata Bird Sanctuary Project, Central District							#50331	Stone 2006
The resilience of urban agriculture in the face of adversity from the city authorities: the case of mkoba	Chaminuka, N.; Makaye, P.	Included		2015		Global J. Hum. Soc. Sci.: Interdisciplinary	15	3					#50355	Chaminuka 2015
Integrating a Popular Sport into the Patrimony in a South African Provincial Town: The Case of Football in Stellenbosch	Cubizolles, S.	Included		2012		African Studies	71	1	108-126		10.1080/00020184.2012.668296		#50475	Cubizolles 2012
Soccer in a rugby town: Restructuring football in stellenbosch	Cubizolles, S.	Included		2010		Soccer and Society	11	1-2	105-117		10.1080/14660970903331417		#50478	Cubizolles 2010
It takes a garden: Cultivating citizen-subjects in organized garden projects	Pudup, M.B.	Excluded - Not focused on NCDs		2008		Geoforum	39	3	1228-1240		10.1016/j.geoforum.2007.06.012		#50897	Pudup 2008
Community Gardens as a Platform for Education for Sustainability	Corkery, L.	Excluded - Not focused on NCDs		2004		Australian Journal of Environmental Education	20	1	69-75		10.1017/S0814062600002317		#50933	Corkery 2004
Motorized two-wheelers in sub-Saharan African Cities: public and private use.	Diaz Olvera, L., Plat, D., Pochet, P. & Sahabana, M.	Included		2010
Title	Authors	Included/ Excluded + Reason for Exclusion	Abstract	Published Year	Published Month	Journal	Volume	Issue	Pages	Accession Number	DOI	Ref	Covidence #	Study
Potentiation of rifampin activity in a mouse model of tuberculosis by activation of host transcription factor EB.	Bryk R; Mundhra S; Jiang X; Wood M; Pfau D; Weber E; Park S; Zhang L; Wilson C; Van der Westhuyzen R; Street L; Chibale K; Zimmerman M; Dartois V; Pastore N; Ballabio A; Hawryluk N; Canan S; Khetani V; Camardo J; Nathan C	Excluded - does not fit 2 or more exclusion criteria	Efforts at host-directed therapy of tuberculosis have produced little control of the disease in experimental animals to date. This is not surprising, given that few specific host targets have been validated, and reciprocally, many of the compounds tested potentially impact multiple targets with both beneficial and detrimental consequences. This puts a premium on identifying appropriate molecular …	2020	Jun	PLoS Pathog	16	6	e1008567		10.1371/journal.ppat.1008567	32574211	#113	Bryk 2020
Trends in the state of nature and their implications for human well-being.	Balmford A; Bond W	Excluded - does not fit 2 or more exclusion criteria	Two major international initiatives - the Convention on Biological Diversity's target to reduce the rate of biodiversity loss by 2010, and the Millennium Ecosystem Assessment - raise the profile of ecological data on the changing state of nature and its implications for human well-being. This paper is intended to provide a broad overview of current knowledge of these issues. Information on change…	2005	Nov	Ecol Lett	8	11	1218-34		10.1111/j.1461-0248.2005.00814.x	21352446	#304	Balmford 2005
Persistent organochlorine residues in foodstuffs from Australia, Papua New Guinea and the Solomon Islands: contamination levels and human dietary exposure.	Kannan K; Tanabe S; Williams RJ; Tatsukawa R	Excluded - does not fit 2 or more exclusion criteria	Concentrations of polychlorinated biphenyls (PCBs), DDT and its metabolites (DDTs), HCH isomers (HCHs), chlordane compounds (CHLs), aldrin, dieldrin, heptachlor, heptachlor epoxide and HCB were determined in a wide variety of foodstuffs collected from different locations in Australia, Papua New Guinea and the Solomon Islands. Elevated levels of PCBs, CHLs, DDTs and dieldrin were detected in most …	1994	Aug	Sci Total Environ	153	1-2	29-49		10.1016/0048-9697(94)90099-x	7939620	#345	Kannan 1994
Shocks, stress and everyday health system resilience: experiences from the Kenyan coast.	Kagwanja N; Waithaka D; Nzinga J; Tsofa B; Boga M; Leli H; Mataza C; Gilson L; Molyneux S; Barasa E	Excluded - does not fit 2 or more exclusion criteria	Health systems are faced with a wide variety of challenges. As complex adaptive systems, they respond differently and sometimes in unexpected ways to these challenges. We set out to examine the challenges experienced by the health system at a sub-national level in Kenya, a country that has recently undergone rapid devolution, using an 'everyday resilience' lens. We focussed on chronic stressors, …	2020	Jun	Health Policy Plan	35	5	522-535		10.1093/heapol/czaa002	32101609	#403	Kagwanja 2020
Amygdala volume and hypothalamic-pituitary-adrenal axis reactivity to social stress.	Barry TJ; Murray L; Fearon P; Moutsiana C; Johnstone T; Halligan SL	Excluded - does not fit 2 or more exclusion criteria	The amygdala plays a central role in emotional processing and has an activating influence on the hypothalamic-pituitary-adrenal (HPA) axis. Structural changes in the amygdala have been associated with early adversity and, in principle, may contribute to the later emergence of emotional pathologies by influencing the way that the brain responds to stress provocation. The present study examined the…	2017	Nov	Psychoneuroendocrinology	85		96-99		10.1016/j.psyneuen.2017.07.487	28843903	#494	Barry 2017
Microplastic pollution in surface water of Lake Victoria.	Egessa R; Nankabirwa A; Ocaya H; Pabire WG	Excluded - does not fit 2 or more exclusion criteria	Microplastic pollution of aquatic systems is a widely recognised environmental challenge. In this study, the occurrence, abundance, distribution and chemical nature of microplastics within the size range 0.3-4.9 mm, was assessed in the surface water of northern Lake Victoria. Lake surface transects in the sites were sampled using a floating manta net and analysed for microplastics. The various si…	2020	Jun	Sci Total Environ	741		140201		10.1016/j.scitotenv.2020.140201	32603936	#538	Egessa 2020
Importance of including cultural practices in ecological restoration.	Wehi PM; Lord JM	Excluded - does not fit 2 or more exclusion criteria	Ecosystems worldwide have a long history of use and management by indigenous cultures. However, environmental degradation can reduce the availability of culturally important resources. Ecological restoration aims to repair damage to ecosystems caused by human activity, but it is unclear how often restoration projects incorporate the return of harvesting or traditional life patterns for indigenous…	2017	Oct	Conserv Biol	31	5	1109-1118		10.1111/cobi.12915	28233353	#552	Wehi 2017
Phenetic and genetic structure of tsetse fly populations (Glossina palpalis palpalis) in southern Ivory Coast.	Kaba D; Ravel S; Acapovi-Yao G; Solano P; Allou K; Bosson-Vanga H; Gardes L; N'Goran EK; Schofield CJ; Koné M; Dujardin JP	Excluded - does not fit 2 or more exclusion criteria	BACKGROUND: Sleeping sickness, transmitted by G. p. palpalis, is known to be present in the Ivory Coast. G. p. palpalis has recently been reported to occur in several places within the town of Abidjan, including: (i) the Banco forest, (ii) the Abobo Adjamé University campus and (iii) the zoological park. Could these three places be treated sequentially, as separate tsetse populations, or should t…	2012	Jul	Parasit Vectors	5		153		10.1186/1756-3305-5-153	22846152	#555	Kaba 2012
Prevalence and risk factors associated with HIV and tuberculosis in people who use drugs in Abidjan, Ivory Coast.	Bouscaillou J; Evanno J; Prouté M; Inwoley A; Kabran M; N'Guessan T; Djé-Bi S; Sidibé S; Thiam-Niangoin M; N'guessan BR; Blanchetière P; Luhmann N	Excluded - does not fit 2 or more exclusion criteria	BACKGROUND: The number of people who use drugs (PWUD) has dramatically increased in West Africa over the last 15 years, but targeted interventions are falling behind, notably because of the lack of awareness of the health needs of PWUD. We aimed to assess prevalence and factors associated with HIV and other infections in PWUD in Abidjan, Ivory Coast, one of the countries most affected by HIV in W…	2016	Apr	Int J Drug Policy	30		116-23		10.1016/j.drugpo.2016.02.010	26964902	#562	Bouscaillou 2016
Serious Violence Victimization and Perpetration among Youth Living in the Slums of Kampala, Uganda.	Swahn MH; Gressard L; Palmier JB; Kasirye R; Lynch C; Yao H	Excluded - does not fit 2 or more exclusion criteria	INTRODUCTION: Violence among youth is a major public health issue globally. Despite these concerns, youth violence surveillance and prevention research are either scarce or non-existent, particularly in developing regions, such as sub-Saharan Africa. The purpose of this study is to quantitatively determine the prevalence of violence involving weapons in a convenience sample of service-seeking you…	2012	Aug	West J Emerg Med	13	3	253-9		10.5811/westjem.2012.3.11772	22900123	#613	Swahn 2012
Commentaries on Viewpoint: Use aerobic energy expenditure instead of oxygen uptake to quantify exercise intensity and predict endurance performance.	Barnes KR; Kilding AE; Blagrove RC; Howatson G; Hayes PR; Boone J; Bourgois J; Fletcher JR; MacIntosh BR; González-Mohíno F; Yustres I; Santos-García DJ; González-Ravé JM; Hopker JG; Coleman DA; Kerhervé HA; Solomon C; Malatesta D; Lanzi S; Fernandez-Menendez A; Borrani F; Sandford GN; Maunder E; McNulty CR; Robergs RA; Pavei G; de Oliveira Barreto T; de Lima Conceição MR; Souza DS; Tenan MS; Mac…	Excluded - does not fit 2 or more exclusion criteria		2018	Aug	J Appl Physiol (1985)	125	2	676-682		10.1152/japplphysiol.00638.2018	30138048	#625	Barnes 2018
Potential of natural gamma-ray spectrometry for mapping and environmental monitoring of black-sand beach deposits on the northern coast of Sinai, Egypt.	Aboelkhair H; Zaaeimah M	Excluded - does not fit 2 or more exclusion criteria	The concentrations and distributions of naturally occurring radioactive materials were studied with the aim of detecting and mapping radioactive anomalies as well as monitoring the environment for black-sand beach deposits in Northern Sinai, Egypt. For this purpose, ground gamma-ray spectrometric surveys were conducted using a portable GS-512 spectrometer, with an NaI (Tl) detector, on an area 77…	2013	Apr	Radiat Prot Dosimetry	154	1	81-94		10.1093/rpd/ncs136	22869819	#627	Aboelkhair 2013
Hazards and Critical Control Points of Food Vending Operations in a City in Zambia.	Jermini M; Bryan FL; Schmitt R; Mwandwe C; Mwenya J; Zyuulu MH; Chilufya EN; Matoba A; HAKALlMA AT; Michael M	Excluded - does not fit 2 or more exclusion criteria	Hazard analyses were conducted at several cooked food vending operations in a large city in Zambia, near a downtown bus park and at a large market. Samples of raw, processed, and cooked foods sold on streets or by small food shops were collected and tested for common foodborne pathogens and indicator organisms. Results showed that some raw foods (ground meat, chicken, chicken intestine) or proces…	1997	Mar	J Food Prot	60	3	288-299		10.4315/0362-028X-60.3.288	31195492	#703	Jermini 1997
A rapid triage test for active pulmonary tuberculosis in adult patients with persistent cough.	Ahmad R; Xie L; Pyle M; Suarez MF; Broger T; Steinberg D; Ame SM; Lucero MG; Szucs MJ; MacMullan M; Berven FS; Dutta A; Sanvictores DM; Tallo VL; Bencher R; Eisinger DP; Dhingra U; Deb S; Ali SM; Mehta S; Fawzi WW; Riley ID; Sazawal S; Premji Z; Black R; Murray CJL; Rodriguez B; Carr SA; Walt DR; Gillette MA	Excluded - does not fit 2 or more exclusion criteria	Improved tuberculosis (TB) prevention and control depend critically on the development of a simple, readily accessible rapid triage test to stratify TB risk. We hypothesized that a blood protein-based host response signature for active TB (ATB) could distinguish it from other TB-like disease (OTD) in adult patients with persistent cough, thereby providing a foundation for a point-of-care (POC) tr…	2019	Oct	Sci Transl Med	11	515			10.1126/scitranslmed.aaw8287	31645455	#768	Ahmad 2019
Microbiological quality of "khebab" consumed in the accra metropolis.	Agbodaze D; Nmai P; Robertson F; Yeboah-Manu D; Owusu-Darko K; Addo K	Excluded - does not fit 2 or more exclusion criteria	SummaryThe study was carried out in 2003 to evaluate the microbial load in "khebab", meat products from pork, and beef, which are vended in most of the streets and some public drinking places, either with alcoholic or non-alcoholic drinks.Osu (Alata), Nima-Kotobabi and Central Accra (Adabraka - very close to the main lorry station), all in the Accra Metropolis, were selected for the investigation…	2005	Jun	Ghana Med J	39	2	46-9		10.4314/gmj.v39i2.35981	17299542	#796	Agbodaze 2005
[Poverty and sociocultural factors in the use of maternal health services in Ivory Coast].	Koné-Péfoyo A; Rivard M	Excluded - does not fit 2 or more exclusion criteria	BACKGROUND: Better health for populations is linked to the adequate access to health services. This is particularly important in developing countries, where a number of economic, social, and geographic barriers exist. Pregnant women are particularly at risk, as they have many health needs and problems. In addition, the use of maternal health services is particularly influenced by economic and soc…	2006	Dec	Rev Epidemiol Sante Publique	54	6	485-95		10.1016/s0398-7620(06)76748-7	17194980	#828	Koné-Péfoyo 2006
Summer at the beach: spatio-temporal patterns of white shark occurrence along the inshore areas of False Bay, South Africa.	Kock AA; Photopoulou T; Durbach I; Mauff K; Meÿer M; Kotze D; Griffiths CL; O'Riain MJ	Excluded - does not fit 2 or more exclusion criteria	BACKGROUND: Understanding white shark (Carcharodon carcharias) habitat use in coastal areas adjacent to large cities, is an important step when formulating potential solutions to the conservation conflict that exists between humans and large predatory sharks. In this study, we present the findings of a 2.5-year study of white shark occurrence and movement patterns adjacent to the City of Cape Tow…	2018		Mov Ecol	6		7		10.1186/s40462-018-0125-5	29796280	#887	Kock 2018
[Childhood malaria in Kinshasa (Zaire). Influence of seasons, age, environment, and family social conditions].	Mulumba MP; Wery M; Ngimbi NN; Paluku K; Van der Stuyft P; De Muynck A	Excluded - does not fit 2 or more exclusion criteria	Frequency of malaria in children was evaluated from march 1986 to February 1987 in six districts of Kinshasa by paludometric survey with multiple visits. The six districts were selected according to their geographical situation and their degree of urbanisation. Each month, two stocks of children from 0 to 10 years old dwelling in a street were selected district and visited twice randomization in …	1990	Jan-Mar	Med Trop (Mars)	50	1	53-64			2366650	#912	Mulumba 1990
Impact of urban and industrial effluents on the coastal marine environment in Oran, Algeria.	Tayeb A; Chellali MR; Hamou A; Debbah S	Excluded - does not fit 2 or more exclusion criteria	In Algeria most of the urban waste water is dumped without treatment into the Sea. It is tremendously important to assess the consequences of organic matter rich sewage on marine ecosystem. In this study we investigated the effects of industrial and urban sewage on the dissolved oxygen (O2), chemical oxygen demand (COD), biochemical oxygen demands (BOD5), pH, salinity, electrical conductivity (EC…	2015	Sep	Mar Pollut Bull	98	1-2	281-8		10.1016/j.marpolbul.2015.07.013	26164780	#919	Tayeb 2015
Prevalence and predictors of alcohol and drug use among secondary school students in Botswana: a cross-sectional study.	Riva K; Allen-Taylor L; Schupmann WD; Mphele S; Moshashane N; Lowenthal ED	Excluded - does not fit 2 or more exclusion criteria	BACKGROUND: Alcohol and illicit drug use has been recognized as a growing problem among adolescents in Botswana. Little is known about factors affecting alcohol and drug use among Botswana's secondary school students. To aid the design and implementation of effective public health interventions, we sought to determine the prevalence of alcohol and drug use in secondary school students in urban an…	2018	Dec	BMC Public Health	18	1	1396		10.1186/s12889-018-6263-2	30572874	#927	Riva 2018
Building the capacity of policy-makers and planners to strengthen mental health systems in low- and middle-income countries: a systematic review.	Keynejad R; Semrau M; Toynbee M; Evans-Lacko S; Lund C; Gureje O; Ndyanabangi S; Courtin E; Abdulmalik JO; Alem A; Fekadu A; Thornicroft G; Hanlon C	Excluded - does not fit 2 or more exclusion criteria	BACKGROUND: Little is known about the interventions required to build the capacity of mental health policy-makers and planners in low- and middle-income countries (LMICs). We conducted a systematic review with the primary aim of identifying and synthesizing the evidence base for building the capacity of policy-makers and planners to strengthen mental health systems in LMICs. METHODS: We searched …	2016	Oct	BMC Health Serv Res	16	1	601		10.1186/s12913-016-1853-0	27769270	#935	Keynejad 2016
Using photography to explore people with diabetes' perspectives on food environments in urban and rural South Africa.	Spires M; Delobelle P; Sanders D; Puoane T	Excluded - does not fit 2 or more exclusion criteria	Diabetes, a serious disease resulting in significant morbidity and early mortality, is currently on the rise globally. A major contributor to this observed increase in low- and middle-income countries, such as South Africa, has been the observed change in diet at the population level-a shift from a traditional diet, to one consisting of more energy-dense, processed foods, with more added sugar, s…	2020	May	Health Promot Int					10.1093/heapro/daaa035	32361767	#948	Spires 2020
Ocular Health and Safety Assessment among Mechanics of the Cape Coast Metropolis, Ghana.	Abu EK; Boadi-Kusi SB; Opuni PQ; Kyei S; Owusu-Ansah A; Darko-Takyi C	Excluded - does not fit 2 or more exclusion criteria	PURPOSE: To conduct an ocular health and safety assessment among mechanics in the Cape Coast Metropolis, Ghana. METHODS: This descriptive cross sectional study included 500 mechanics using multistage sampling. All participants filled a structured questionnaire on demographic data, occupational history and ocular health history. Study participants underwent determination of visual acuity (VA) usin…	2016	Jan-Mar	J Ophthalmic Vis Res	11	1	78-83		10.4103/2008-322X.158890	27195090	#955	Abu 2016
The Water-Energy-Food Nexus as a Tool to Transform Rural Livelihoods and Well-Being in Southern Africa.	Mabhaudhi T; Nhamo L; Mpandeli S; Nhemachena C; Senzanje A; Sobratee N; Chivenge PP; Slotow R; Naidoo D; Liphadzi S; Modi AT	Excluded - does not fit 2 or more exclusion criteria	About 60% of southern Africa's population lives in rural areas with limited access to basic services and amenities such as clean and safe water, affordable and clean energy, and balanced and nutritious diets. Resource scarcity has direct and indirect impacts on nutrition, human health, and well-being of mostly poor rural communities. Climate change impacts in the region are manifesting through lo…	2019	Aug	Int J Environ Res Public Health	16	16			10.3390/ijerph16162970	31426610	#960	Mabhaudhi 2019
Prevalence of abdominal obesity and its correlates among adults in a peri-urban population of West Africa.	Malik SK; Kouame J; Gbane M; Coulibaly M; Ake MD; Ake O	Excluded - does not fit 2 or more exclusion criteria	INTRODUCTION: Prevalence of abdominal obesity dramatically increases both in developed countries and in developing countries. In several regions in Africa, obesity (especially abdominal) is seen as a sign of affluence, dignity and respect. The objective of this study was to determine prevalence of abdominal obesity and seek some factors associated in a peri-urban population of West Africa. METHOD…	2019		AIMS Public Health	6	3	334-344		10.3934/publichealth.2019.3.334	31637282	#973	Malik 2019
Age and living in an urban environment are major determinants of diabetes among South Kivu Congolese adults.	Katchunga P; Masumbuko B; Belma M; Kashongwe Munogolo Z; Hermans MP; M'buyamba-Kabangu JR	Excluded - does not fit 2 or more exclusion criteria	OBJECTIVES: This study aimed to determine the risk factors for diabetes mellitus (DM) in the eastern part of the Democratic Republic of Congo. METHODOLOGY: Multilevel sampling identified 200 households (444 adults aged ≥ 20 years) from 20 neighbourhoods in the city of Bukavu, and 90 households (255 adults aged ≥ 20 years) from 10 villages in the Kaziba (South Kivu) chiefdom (the South Kivu VITARA…	2012	Oct	Diabetes Metab	38	4	324-31		10.1016/j.diabet.2012.02.008	22483839	#995	Katchunga 2012
High retention in an opioid agonist therapy project in Durban, South Africa: the role of best practice and social cohesion.	Marks M; Scheibe A; Shelly S	Excluded - does not fit 2 or more exclusion criteria	BACKGROUND: Moral conservatism within government and communities has resulted in a reluctance to support the provision of opioid agonist therapy for people with opioid use disorders in South Africa. In April 2017, South Africa's first low-threshold opioid agonist therapy demonstration project was launched in Durban. The project provided 54 low-income people with heroin use disorders methadone and…	2020	Apr	Harm Reduct J	17	1	25		10.1186/s12954-020-00368-1	32295595	#1008	Marks 2020
CYP2B6*6, CYP2B6*18, Body weight and sex are predictors of efavirenz pharmacokinetics and treatment response: population pharmacokinetic modeling in an HIV/AIDS and TB cohort in Zimbabwe.	Dhoro M; Zvada S; Ngara B; Nhachi C; Kadzirange G; Chonzi P; Masimirembwa C	Excluded - does not fit 2 or more exclusion criteria	BACKGROUND: Efavirenz (EFV) therapeutic response and toxicity are associated with high inter-individual variability attributed to variation in its pharmacokinetics. Plasma concentrations below 1 μg/ml may result in virologic failure and above 4 μg/ml, may result in central nervous system adverse effects. This study used population pharmacokinetics modeling to explore the influence of demographic …	2015	Mar	BMC Pharmacol Toxicol	16		4		10.1186/s40360-015-0004-2	25889207	#1034	Dhoro 2015
The SaniPath Exposure Assessment Tool: A quantitative approach for assessing exposure to fecal contamination through multiple pathways in low resource urban settlements.	Raj SJ; Wang Y; Yakubu H; Robb K; Siesel C; Green J; Kirby A; Mairinger W; Michiel J; Null C; Perez E; Roguski K; Moe CL	Excluded - does not fit 2 or more exclusion criteria	Inadequate sanitation can lead to exposure to fecal contamination through multiple environmental pathways and can result in adverse health outcomes. By understanding the relative importance of multiple exposure pathways, sanitation interventions can be tailored to those pathways with greatest potential public health impact. The SaniPath Exposure Assessment Tool allows users to identify and quanti…	2020		PLoS One	15	6	e0234364		10.1371/journal.pone.0234364	32530933	#1050	Raj 2020
Street food in Dushanbe, Tajikistan: availability and nutritional value.	Albuquerque G; Morais I; Gelormini M; Casal S; Damasceno A; Pinho O; Moreira P; Jewell J; Breda J; Lunet N; Padrão P	Excluded - does not fit 2 or more exclusion criteria	Street food is part of the culture in central Asia. Although nourishing food can be found, unhealthier options are becoming increasingly popular - a marker of nutrition transition. The nutritional composition of street food in urban settings is, however, unknown. The objective of the present study was, thus, to characterise the street food availability in Dushanbe, Tajikistan. A total of 800 stre…	2019	Nov	Br J Nutr	122	9	1052-1061		10.1017/S0007114519001892	31383047	#1053	Albuquerque 2019
A citizen science approach to determine perceived barriers and promoters of physical activity in a low-income South African community.	Odunitan-Wayas FA; Hamann N; Sinyanya NA; King AC; Banchoff A; Winter SJ; Hendricks S; Okop KJ; Lambert EV	Excluded - does not fit 2 or more exclusion criteria	The study's objective was to assess the feasibility of using citizen science to identify and address physical activity (PA) barriers in a low-income South African community. We purposively selected as citizen scientists, eleven participants (21-45 years) from a cohort study who expressed interest in becoming physically active or were already active. They used the Stanford Neighborhood Discovery T…	2020	May	Glob Public Health	15	5	749-762		10.1080/17441692.2020.1712449	31992139	#1083	Odunitan-Wayas 2020
Health in education for all: enabling school-age children and adults for healthy living.	Dhillon HS; Philip L	Excluded - does not fit 2 or more exclusion criteria	The goals of Education for All and Health for All are inseparably linked. Both aim at equity and must be achieved concurrently. Good health is essential for effective learning, and education is a powerful means of enabling children and adults to attain and maintain health and wellbeing.	1992		Hygie	11	3	17-28			1398672	#1095	Dhillon 1992
Night-time decibel hell: mapping noise exposure zones and individual annoyance ratings in an urban environment in ghana.	Zakpala RN; Armah FA; Sackey BM; Pabi O	Excluded - does not fit 2 or more exclusion criteria	Although accumulating evidence over the past thirty years indicates that noise is an environmental stressor in residential settings, much of the data emanated from studies in high-intensity, noise impact zones around airports or major roads. Little is known about religious noise, especially at night, which is increasingly a growing concern for both the general public and policy-makers in sub-Saha…	2014		Scientifica (Cairo)	2014		892105		10.1155/2014/892105	25136476	#1120	Zakpala 2014
Relating High Insecticide Residues in Larval Breeding Habitats in Urban Residential Areas to the Selection of Pyrethroid Resistance in Anopheles gambiae s.l. (Diptera: Culicidae) in Akim Oda, Ghana.	Kudom AA; Anane LN; Afoakwah R; Adokoh CK	Excluded - does not fit 2 or more exclusion criteria	The main objective of this study was to assess insecticide contamination in Anopheles breeding habitats in urban residential areas and pyrethroid susceptibility status of mosquitoes found in the habitats. A larval survey was conducted in Akim Oda between July and October 2016. The larvae that were reared to adult were used for susceptibility test against four different pyrethroid insecticides (de…	2018	Feb	J Med Entomol	55	2	490-495		10.1093/jme/tjx223	29267961	#1121	Kudom 2018
A global assessment of street-network sprawl.	Barrington-Leigh C; Millard-Ball A	Excluded - does not fit 2 or more exclusion criteria	Disconnected urban street networks, which we call "street-network sprawl," are strongly associated with increased vehicle travel, energy use and CO2 emissions, as shown by previous research in Europe and North America. In this paper, we provide the first systematic and globally commensurable measures of street-network sprawl based on graph-theoretic and geographic concepts. Using data on all 46 m…	2019		PLoS One	14	11	e0223078		10.1371/journal.pone.0223078	31770386	#1128	Barrington-Leigh 2019
Statistics on the use of cardiac electronic devices and interventional electrophysiological procedures in Africa from 2011 to 2016: report of the Pan African Society of Cardiology (PASCAR) Cardiac Arrhythmias and Pacing Task Forces.	Bonny A; Ngantcha M; Jeilan M; Okello E; Kaviraj B; Talle MA; Nel G; Marijon E; Sani MU; Yousef Z; Karaye KM; Touré IA; Awad MA; Millogo G; Kologo J; Kane A; Houndolo R; Dzudié A; Mbakwem A; Mayosi BM; Chin A	Excluded - does not fit 2 or more exclusion criteria	AIMS: To provide comprehensive information on the access and use of cardiac implantable electronic devices (CIED) and catheter ablation procedures in Africa. METHODS AND RESULTS: The Pan-African Society of Cardiology (PASCAR) collected data on invasive management of cardiac arrhythmias from 2011 to 2016 from 31 African countries. A specific template was completed by physicians, and additional inf…	2018	Sep	Europace	20	9	1513-1526		10.1093/europace/eux353	29309556	#1136	Bonny 2018
A global map of travel time to cities to assess inequalities in accessibility in 2015.	Weiss DJ; Nelson A; Gibson HS; Temperley W; Peedell S; Lieber A; Hancher M; Poyart E; Belchior S; Fullman N; Mappin B; Dalrymple U; Rozier J; Lucas TCD; Howes RE; Tusting LS; Kang SY; Cameron E; Bisanzio D; Battle KE; Bhatt S; Gething PW	Excluded - does not fit 2 or more exclusion criteria	The economic and man-made resources that sustain human wellbeing are not distributed evenly across the world, but are instead heavily concentrated in cities. Poor access to opportunities and services offered by urban centres (a function of distance, transport infrastructure, and the spatial distribution of cities) is a major barrier to improved livelihoods and overall development. Advancing acces…	2018	Jan	Nature	553	7688	333-336		10.1038/nature25181	29320477	#1182	Weiss 2018
Effects of a participatory community quality improvement strategy on improving household and provider health care behaviors and practices: a propensity score analysis.	Wereta T; Betemariam W; Karim AM; Fesseha Zemichael N; Dagnew S; Wanboru A; Bhattacharya A	Excluded - does not fit 2 or more exclusion criteria	BACKGROUND: Maternal and newborn health care intervention coverage has increased in many low-income countries over the last decade, yet poor quality of care remains a challenge, limiting health gains. The World Health Organization envisions community engagement as a critical component of health care delivery systems to ensure quality services, responsive to community needs. Aligned with this, a P…	2018	Sep	BMC Pregnancy Childbirth	18	Suppl 1	364		10.1186/s12884-018-1977-9	30255783	#1190	Wereta 2018
Mosquito species abundance and diversity in Malindi, Kenya and their potential implication in pathogen transmission.	Mwangangi JM; Midega J; Kahindi S; Njoroge L; Nzovu J; Githure J; Mbogo CM; Beier JC	Excluded - does not fit 2 or more exclusion criteria	Mosquitoes (Diptera: Culicidae) are important vectors of human disease-causing pathogens. Mosquitoes are found both in rural and urban areas. Deteriorating infrastructure, poor access to health, water and sanitation services, increasing population density, and widespread poverty contribute to conditions that modify the environment, which directly influences the risk of disease within the urban an…	2012	Jan	Parasitol Res	110	1	61-71		10.1007/s00436-011-2449-6	21626425	#1191	Mwangangi 2012
The social determinants of health facility delivery in Ghana.	Dankwah E; Zeng W; Feng C; Kirychuk S; Farag M	Excluded - does not fit 2 or more exclusion criteria	BACKGROUND: Many women still deliver outside a health facility in Ghana, often under unhygienic conditions and without skilled birth attendants. This study aims to examine the social determinants influencing the use of health facility delivery among reproductive-aged women in Ghana. METHODS: Nationally representative data from the 2014 Ghana Demographic and Health Survey was used to fit univariab…	2019	Jul	Reprod Health	16	1	101		10.1186/s12978-019-0753-2	31291958	#1198	Dankwah 2019
Community and household determinants of water quality in coastal Ghana.	McGarvey ST; Buszin J; Reed H; Smith DC; Rahman Z; Andrzejewski C; Awusabo-Asare K; White MJ	Excluded - does not fit 2 or more exclusion criteria	Associations between water sources, socio-demographic characteristics and household drinking water quality are described in a representative sample of six coastal districts of Ghana's Central Region. Thirty-six enumeration areas (EAs) were randomly chosen from a representative survey of 90 EAs in rural, semi-urban and urban residence strata. In each EA, 24 households were randomly chosen for wate…	2008	Sep	J Water Health	6	3	339-49		10.2166/wh.2008.057	19108554	#1216	McGarvey 2008
Systematic review of the use of Google Street View in health research: Major themes, strengths, weaknesses and possibilities for future research.	Rzotkiewicz A; Pearson AL; Dougherty BV; Shortridge A; Wilson N	Excluded - does not fit 2 or more exclusion criteria	We systematically reviewed the current use of Google Street View (GSV) in health research and characterized major themes, strengths and weaknesses in order to highlight possibilities for future research. Of 54 qualifying studies, we found that most used GSV to assess the neighborhood built environment, followed by health policy compliance, study site selection, and disaster preparedness. Most stu…	2018	Jul	Health Place	52		240-246		10.1016/j.healthplace.2018.07.001	30015181	#1242	Rzotkiewicz 2018
Prevalence and antimicrobial resistance of Salmonella isolated from broiler farms, chicken carcasses, and street-vended restaurants in Casamance, Senegal.	Dione MM; Ieven M; Garin B; Marcotty T; Geerts S	Excluded - does not fit 2 or more exclusion criteria	This study was undertaken to determine the prevalence and distribution of Salmonella on 57 randomly selected broiler farms at the end of the rearing period and in chicken products in urban and periurban areas in Casamance, Senegal, and to evaluate the antimicrobial resistance profiles of the Salmonella serovars. Salmonella was detected in chicken feces, on carcass skin, and in muscle on 35.1, 38.…	2009	Nov	J Food Prot	72	11	2423-7		10.4315/0362-028x-72.11.2423	19903412	#1248	Dione 2009
A large and persistent outbreak of typhoid fever caused by consuming contaminated water and street-vended beverages: Kampala, Uganda, January - June 2015.	Kabwama SN; Bulage L; Nsubuga F; Pande G; Oguttu DW; Mafigiri R; Kihembo C; Kwesiga B; Masiira B; Okullo AE; Kajumbula H; Matovu JKB; Makumbi I; Wetaka M; Kasozi S; Kyazze S; Dahlke M; Hughes P; Sendagala JN; Musenero M; Nabukenya I; Hill VR; Mintz E; Routh J; Gómez G; Bicknese A; Zhu BP	Excluded - does not fit 2 or more exclusion criteria	BACKGROUND: On 6 February 2015, Kampala city authorities alerted the Ugandan Ministry of Health of a "strange disease" that killed one person and sickened dozens. We conducted an epidemiologic investigation to identify the nature of the disease, mode of transmission, and risk factors to inform timely and effective control measures. METHODS: We defined a suspected case as onset of fever (≥37.5 °C)…	2017	Jan	BMC Public Health	17	1	23		10.1186/s12889-016-4002-0	28056940	#1266	Kabwama 2017
Epidemiology of non-fatal injuries among adolescents in an urban Niger delta community of Nigeria.	Azubuike SO; Onyemaka EO	Excluded - does not fit 2 or more exclusion criteria	BACKGROUND: Injuries affect the lives of 10 - 30 million children and adolescents each year and have been acknowledged as the leading cause of mortality among young people in the age range of 15 - 19 years. Injury, as a research problem has been largely ignored in developing countries like Nigeria. AIMS: This study was aimed at determining injury prevalence, external causes / mechanism of injury,…	2012	Sep	Int J Crit Illn Inj Sci	2	3	180-5		10.4103/2229-5151.100936	23181214	#1283	Azubuike 2012
Estimating the demand for health services in four poor districts of Cape Town, South Africa.	Skordis-Worrall J; Hanson K; Mills A	Excluded - does not fit 2 or more exclusion criteria	In South Africa, differences in healthcare demand may perpetuate inequities in disease incidence, morbidity and survival. This paper presents two models of healthcare demand: one estimating the probability of using any service, and the other modelling the number of visits among users. We find that use is predicted by gender, perceived financial situation, mental and physical health, extra-househo…	2011	Mar	Int Health	3	1	44-9		10.1016/j.inhe.2011.01.004	24038049	#1308	Skordis-Worrall 2011
Showcasing the contribution of social sciences to health policy and systems research.	Topp SM; Scott K; Ruano AL; Daniels K	Excluded - does not fit 2 or more exclusion criteria	BACKGROUND: This Special Issue represents a critical response to the frequent silencing of qualitative social science research approaches in mainstream public health journals, particularly in those that inform the field of health policy and systems research (HPSR), and the study of equity in health. METHODS: This collection of articles is presented by SHAPES, the thematic working group of Health …	2018	Sep	Int J Equity Health	17	1	145		10.1186/s12939-018-0862-5	30244676	#1315	Topp 2018
Modeling the role of public transportation in sustaining tuberculosis transmission in South Africa.	Andrews JR; Morrow C; Wood R	Excluded - does not fit 2 or more exclusion criteria	Current tuberculosis notification rates in South Africa are among the highest ever recorded. Although the human immunodeficiency virus epidemic has been a critical factor, the density of respiratory contacts in high-risk environments may be an important and underappreciated driver. Using a modified Wells-Riley model for airborne disease transmission, we estimated the risk of tuberculosis transmis…	2013	Mar	Am J Epidemiol	177	6	556-61		10.1093/aje/kws331	23423215	#1411	Andrews 2013
Menstrual health and school absenteeism among adolescent girls in Uganda (MENISCUS): a feasibility study.	Miiro G; Rutakumwa R; Nakiyingi-Miiro J; Nakuya K; Musoke S; Namakula J; Francis S; Torondel B; Gibson LJ; Ross DA; Weiss HA	Excluded - does not fit 2 or more exclusion criteria	BACKGROUND: Management of menstruation can present substantial challenges to girls in low-income settings. In preparation for a menstrual hygiene intervention to reduce school absenteeism in Uganda, this study aimed to investigate menstruation management practices, barriers and facilitators, and the influence of menstruation on school absenteeism among secondary school students in a peri-urban di…	2018	Jan	BMC Womens Health	18	1	4		10.1186/s12905-017-0502-z	29298699	#1421	Miiro 2018
The role of the traditional leader in implementing maternal, newborn and child health policy in Malawi.	Walsh A; Matthews A; Manda-Taylor L; Brugha R; Mwale D; Phiri T; Byrne E	Excluded - does not fit 2 or more exclusion criteria	Traditional leaders play a prominent role at the community level in Malawi, yet limited research has been undertaken on their role in relation to policy implementation. This article seeks to analyse the role of traditional leaders in implementing national maternal, newborn and child health (MNCH) policy and programmes at the community level. We consider whether the role of the chief embodies a to…	2018	Oct	Health Policy Plan	33	8	879-887		10.1093/heapol/czy059	30084938	#1515	Walsh 2018
Diabetic retinopathy in Tanzania: prevalence and risk factors at entry into a regional screening programme.	Cleland CR; Burton MJ; Hall C; Hall A; Courtright P; Makupa WU; Philippin H	Excluded - does not fit 2 or more exclusion criteria	OBJECTIVE: The number of adults with diabetes in sub-Saharan Africa (SSA) is expected to almost double by 2035. This study investigated the prevalence of diabetic retinopathy (DR) and its risk factors at entry into a community-based screening programme. METHODS: All persons with diabetes screened for retinopathy at entry into a screening programme in Kilimanjaro Region, Tanzania between November …	2016	Mar	Trop Med Int Health	21	3	417-26		10.1111/tmi.12652	26644361	#1518	Cleland 2016
AIDS, drought, and child malnutrition in southern Africa.	Mason JB; Bailes A; Mason KE; Yambi O; Jonsson U; Hudspeth C; Hailey P; Kendle A; Brunet D; Martel P	Excluded - does not fit 2 or more exclusion criteria	OBJECTIVE: To investigate trends in child malnutrition in six countries in southern Africa, in relation to the HIV epidemic and drought in crop years 2001/2 and 2002/3. DESIGN: Epidemiological analysis of sub-national and national surveys with related data. SETTING: Data from Lesotho, Malawi, Mozambique, Swaziland, Zambia and Zimbabwe, compiled and analysed under UNICEF auspices. SUBJECTS: Second…	2005	Sep	Public Health Nutr	8	6	551-63		10.1079/phn2005726	16236184	#1519	Mason 2005
Social network analysis for health and social interventions among Kenyan scavenging street children.	Ayuku D; Odero W; Kaplan C; De Bruyn R; De Vries M	Excluded - does not fit 2 or more exclusion criteria	Street children are a high priority for health policy and service planning in Kenya. Poverty, wars, famine and disease have resulted in street children having a persistent presence in African cities and towns. The Maastricht Social Network Analysis (MSNA) was implemented as the core instrument in a battery to measure the health status of the street children. Owing to the absence of census data of…	2003	Mar	Health Policy Plan	18	1	109-18		10.1093/heapol/18.1.109	12582114	#1525	Ayuku 2003
An investigation to determine the health status of institutionalised street children in a place of safety in Durban.	Nzimakwe D; Brookes H	Excluded - does not fit 2 or more exclusion criteria	This study determines the health profile of institutionalized street children in a Place of Safety in Durban. Fifty black street children who had been institutionalized for a period of not more than fourteen days were interviewed and health assessments were carried out. The children's weights and heights were recorded on growth charts and structured interviews were held. Generally the children we…	1994	Feb	Curationis	17	1	27-31			8044869	#1530	Nzimakwe 1994
Temperament characteristics of street and non-street children in Eldoret, Kenya.	Ayuku DO; Devries MW; Mengech HN; Kaplan CD	Excluded - does not fit 2 or more exclusion criteria	OBJECTIVE: To examine the interaction of temperament and environment and how these impact on the psychological function of street children and non-street children in Eldoret Kenya. METHOD: This was a cross-sectional study conducted in Eldoret town. A Revised Dimensions of Temperament Survey (DOTS-R) a 54 item, factor-analytically-developed self-report instrument that measures nine temperament dim…	2004	Apr	Afr Health Sci	4	1	24-30			15126189	#1532	Ayuku 2004
Manila street children face many sexual risks.	Connolly M; Franchet CN	Excluded - does not fit 2 or more exclusion criteria		1993	Oct	Netw Res Triangle Park N C	14	2	24-5			12287153	#1660	Connolly 1993
Fatal cases associated with eating chapatti contaminated with organophosphate in Tororo District, Eastern Uganda, 2015: case series.	Kwesiga B; Ario AR; Bulage L; Harris J; Zhu BP	Excluded - does not fit 2 or more exclusion criteria	BACKGROUND: Few cases of organophosphate poisoning in developing countries have been investigated using clinical and epidemiological methods. On 30 October 2015, 3 students at Mukuju School, Tororo District, Uganda, died soon after eating chapatti (locally-made flat bread) from the same food stand. Ministry of Health investigated to identify the cause and recommend prevention measures. METHODS: W…	2019	Jun	BMC Public Health	19	1	767		10.1186/s12889-019-7143-0	31208431	#1668	Kwesiga 2019
A probabilistic model of gastroenteritis risks associated with consumption of street food salads in Kumasi, Ghana: evaluation of methods to estimate pathogen dose from water, produce or food quality.	Barker SF; Amoah P; Drechsel P	Excluded - does not fit 2 or more exclusion criteria	With a rapidly growing urban population in Kumasi, Ghana, the consumption of street food is increasing. Raw salads, which often accompany street food dishes, are typically composed of perishable vegetables that are grown in close proximity to the city using poor quality water for irrigation. This study assessed the risk of gastroenteritis illness (caused by rotavirus, norovirus and Ascaris lumbri…	2014	Jul	Sci Total Environ	487		130-42		10.1016/j.scitotenv.2014.03.108	24784738	#1670	Barker 2014
Accidents and the Third World.		Excluded - does not fit 2 or more exclusion criteria	The World Health Organization (WHO) calls attention to a growing hazard of life in the big cities of developing countries: accidents. In Venezuela, 45% of deaths among 10 to 24 year olds are due to accidents, for lack of proper care. Someone involved in an accident in Kenya is 9 times as likely to die as in the US, and an accident victim in India is up to 15 times as likely to die as one in the U…	1985	Jun	World Dev Forum	3	11	2			12314114	#1712
Variation in the urban vegetation, surface temperature, air temperature nexus.	Shiflett SA; Liang LL; Crum SM; Feyisa GL; Wang J; Jenerette GD	Excluded - does not fit 2 or more exclusion criteria	Our study examines the urban vegetation - air temperature (T(a)) - land surface temperature (LST) nexus at micro- and regional-scales to better understand urban climate dynamics and the uncertainty in using satellite-based LST for characterizing T(a). While vegetated cooling has been repeatedly linked to reductions in urban LST, the effects of vegetation on T(a), the quantity often used to charac…	2017	Feb	Sci Total Environ	579		495-505		10.1016/j.scitotenv.2016.11.069	27894802	#1756	Shiflett 2017
Health: redefined.	Oleribe OO; Ukwedeh O; Burstow NJ; Gomaa AI; Sonderup MW; Cook N; Waked I; Spearman W; Taylor-Robinson SD	Excluded - does not fit 2 or more exclusion criteria	For many years the definition of 'health' has remained unchanged as a narrow concept, encompassing physical wellbeing from a medical context. This somewhat focused definition has attracted criticism from individuals and professional bodies alike. Recent attempts have been made to redefine health, each offering an alternative viewpoint from sociological, environmental, societal and economic standp…	2018		Pan Afr Med J	30		292		10.11604/pamj.2018.30.292.15436	30637076	#1769	Oleribe 2018
Perception of the health of children living and working on the streets of Sunnyside. Part 2: Methodology, interpretation and recommendations.	Prinsloo L; Richter MS	Excluded - does not fit 2 or more exclusion criteria		2003	Nov	Curationis	26	3	78-87			15027269	#1788	Prinsloo 2003
Ghana YWCA reaches youth with model health program.		Excluded - does not fit 2 or more exclusion criteria		1993	Oct	CEDPA Netw			3			12345284	#1814
[An approach to food consumption in an urban environment. The case of west Africa].	Ag Bendech M; Gerbouin-Rerolle P; Chauliac M; Malvy D	Excluded - does not fit 2 or more exclusion criteria	West Africa has undergone rapid economic and political changes during the last 20 years. After the failure of economic policies implemented since independence, programs for structural adjustment have strongly influenced the economy. Food problems affect each country differently. The Sahel has experienced food shortages and starvation whereas in forested countries the food supply has remained stab…	1996	May-Jun	Sante	6	3	173-9			8764452	#1828	AgBendech 1996
Characteristics of street children in Nazareth, Ethiopia.	Beyene Y; Berhane Y	Excluded - does not fit 2 or more exclusion criteria	A census based survey was conducted in Nazareth, a town in south-eastern Ethiopia, to determine the number and background of the street children, in December 1994. 5138 street children were counted in the town during a one day census. 4626(90%) were males and 512(10%) were females. The age ranged from 5 to 18 with mean age of 12.9(SD = 3.16). 312(52.3%) of the children left their families before …	1997	Feb	East Afr Med J	74	2	85-8			9185391	#1841	Beyene 1997
The role of government and community in the scaling up and sustainability of mutual health organisations: An exploratory study in Ghana.	Adomah-Afari A; Chandler JA	Excluded - does not fit 2 or more exclusion criteria	Governments of many developing countries, including those in Sub-Saharan Africa have embraced the community-based health insurance schemes phenomenon under the health sector reforms with optimism. Ghana has introduced a National Health Insurance Scheme, which is amalgamated with social health insurance and community-based health insurance schemes. The aim of this study was to explore the role of …	2018	Jun	Soc Sci Med	207		25-37		10.1016/j.socscimed.2018.04.044	29727747	#1968	Adomah-Afari 2018
Perceived neighbourhood environmental attributes associated with adults׳ recreational walking: IPEN Adult study in 12 countries.	Sugiyama T; Cerin E; Owen N; Oyeyemi AL; Conway TL; Van Dyck D; Schipperijn J; Macfarlane DJ; Salvo D; Reis RS; Mitáš J; Sarmiento OL; Davey R; Schofield G; Orzanco-Garralda R; Sallis JF	Excluded - does not fit 2 or more exclusion criteria	This study examined the strength and shape of associations between perceived environmental attributes and adults' recreational walking, using data collected from 13,745 adult participants in 12 countries. Perceived residential density, land use mix, street connectivity, aesthetics, safety from crime, and proximity to parks were linearly associated with recreational walking, while curvilinear asso…	2014	Jul	Health Place	28		22-30		10.1016/j.healthplace.2014.03.003	24721737	#1981	Sugiyama 2014
Concentration and species diversity of airborne fungi near busy streets in Lithuanian urban areas.	Lugauskas A; Sveistyte L; Ulevicius V	Excluded - does not fit 2 or more exclusion criteria	The investigations on air pollution in industrial cities of Lithuania: Vilnius, Alytus, Kaunas, Marijampole and Elektrenai were aimed at detecting the presence of fungi and aerosol particles during different seasons of the year. Sampling of fungal spores was carried out at 20 sampling sites. Active air sampling was performed simultaneously with the use of passive sedimentation plates. Data on the…	2003		Ann Agric Environ Med	10	2	233-9			14677918	#2027	Lugauskas 2003
Paediatric road traffic injuries in urban Ghana: a population-based study.	Guerrero A; Amegashie J; Obiri-Yeboah M; Appiah N; Zakariah A	Excluded - does not fit 2 or more exclusion criteria	OBJECTIVE/SETTING: To provide a population-based analysis of childhood road traffic injuries (RTI) in two communities of the greater Accra region of Ghana, with the goal of establishing an RTI incidence baseline in these communities and to identify RTI characteristics in order to model a targeted injury prevention programme. STUDY DESIGN: Geographical cluster sampling was performed in two separat…	2011	Oct	Inj Prev	17	5	309-12		10.1136/ip.2010.028878	21422026	#2039	Guerrero 2011
Engaging the Somali community in the road safety agenda: a process evaluation from the London borough of Hounslow.	Christie N; Sleney J; Ahmed F; Knight E	Excluded - does not fit 2 or more exclusion criteria	In the UK the most disadvantaged in society are more likely than those more affluent to be injured or killed in a road traffic collision and therefore it is a major cause of health inequality. There is a strong link between ethnicity, deprivation and injury. Whilst national road traffic injury data does not collect ethnic origin the London accident and analysis group does in terms of broad catego…	2012	Aug	J Community Health	37	4	814-21		10.1007/s10900-011-9515-y	22109387	#2041	Christie 2012
Domestic waste disposal practice and perceptions of private sector waste management in urban Accra.	Yoada RM; Chirawurah D; Adongo PB	Excluded - does not fit 2 or more exclusion criteria	BACKGROUND: Waste poses a threat to public health and the environment if it is not stored, collected, and disposed of properly. The perception of waste as an unwanted material with no intrinsic value has dominated attitudes towards disposal. This study investigates the domestic waste practices, waste disposal, and perceptions about waste and health in an urban community. METHODS: The study utilis…	2014	Jul	BMC Public Health	14		697		10.1186/1471-2458-14-697	25005728	#2045	Yoada 2014
Evaluating social and behavioural impacts of English smoke-free legislation in different ethnic and age groups: implications for reducing smoking-related health inequalities.	Lock K; Adams E; Pilkington P; Duckett K; Gilmore A; Marston C	Excluded - does not fit 2 or more exclusion criteria	OBJECTIVE: To explore social and behavioural impacts of English smoke-free legislation (SFL) in different ethnic groups. DESIGN: A longitudinal, qualitative panel study of smokers using in-depth interviews conducted before and after introduction of SFL. PARTICIPANTS: A purposive sample of 32 smokers selected from three ethnic groups in deprived London neighbourhoods with approximately equal numbe…	2010	Oct	Tob Control	19	5	391-7		10.1136/tc.2009.032318	20679418	#2053	Lock 2010
[Food dependence and urbanisation in Africa south of the Sahara: a controversial relationship].	Sudrie O	Excluded - does not fit 2 or more exclusion criteria		1985	Oct-Dec	Tiers Monde	26	104	861-78			12267622	#2058	Sudrie 1985
Street children in South Africa: findings from interviews on the background of street children in Pretoria, South Africa.	Le Roux J	Excluded - does not fit 2 or more exclusion criteria	In the present study findings from interviews on the background of street children in Pretoria, South Africa are presented, discussed, and compared with research done in the past on South African street children. Findings from the investigation indicate that the average age of South African street children is approximately 13 years, predominantly of male African origin. Most have been on the stre…	1996	Summer	Adolescence	31	122	423-31			8726900	#2061	LeRoux 1996
Factors affecting the occurrence and transport of atmospheric organochlorines in the China Sea and the northern Indian and South East Atlantic Oceans.	Gioia R; Li J; Schuster J; Zhang Y; Zhang G; Li X; Spiro B; Bhatia RS; Dachs J; Jones KC	Excluded - does not fit 2 or more exclusion criteria	Organochlorine pesticides (OCPs) and polychlorinated biphenyls (PCBs) are reported in 97 air samples collected on board the RV Polarstern in November 2007 from the equator to Cape Town, South Africa and the MV Oceanic II (The Scholar Ship) in January-March 2008 from Shanghai, China to Cape Verde in the Central Atlantic Ocean. The atmospheric concentrations were higher close to the coast and lower…	2012	Sep	Environ Sci Technol	46	18	10012-21		10.1021/es302037t	22871129	#2062	Gioia 2012
Socioeconomic position and later life prevalence of hypertension, diabetes and visual impairment in Nakuru, Kenya.	Ploubidis GB; Mathenge W; De Stavola B; Grundy E; Foster A; Kuper H	Excluded - does not fit 2 or more exclusion criteria	OBJECTIVES: We examined the extent to which the association between socioeconomic position (SEP) and later life prevalence of hypertension, diabetes and visual impairment in Nakuru, Kenya is mediated by health-related behaviour. METHODS: We used data from a community survey of 4,314 participants sampled from urban and rural areas in Nakuru, Kenya. Structural equation modelling was employed to est…	2013	Feb	Int J Public Health	58	1	133-41		10.1007/s00038-012-0389-2	22814479	#2063	Ploubidis 2013
Prevalence, determinants and systems-thinking approaches to optimal hypertension control in West Africa.	Iwelunmor J; Airhihenbuwa CO; Cooper R; Tayo B; Plange-Rhule J; Adanu R; Ogedegbe G	Excluded - does not fit 2 or more exclusion criteria	BACKGROUND: In West Africa, hypertension, once rare, has now emerged as a critical health concern and the trajectory is upward and factors are complex. The true magnitude of hypertension in some West African countries, including in-depth knowledge of underlying risk factors is not completely understood. There is also a paucity of research on adequate systems-level approaches designed to mitigate …	2014	May	Global Health	10		42		10.1186/1744-8603-10-42	24886649	#2064	Iwelunmor 2014
Preventing injuries among recreational adult volleyball players: Results of a prospective randomised controlled trial.	Gouttebarge V; Barboza SD; Zwerver J; Verhagen E	Excluded - does not fit 2 or more exclusion criteria	The objective was to evaluate the effectiveness of an exercise-based warm-up programme ("VolleyVeilig") on the one-season occurrence of musculoskeletal injuries among recreational adult volleyball players. A prospective randomised controlled trial was conducted over the 2017-2018 volleyball season. Recreational adult volleyball players were allocated either to an intervention or control group. Th…	2020	Mar	J Sports Sci	38	6	612-618		10.1080/02640414.2020.1721255	31992133	#2069	Gouttebarge 2020
Multicenter study of street foods in 13 towns on four continents by the food and environmental hygiene study group of the international network of pasteur and associated institutes.	Garin B; Aïdara A; Spiegel A; Arrive P; Bastaraud A; Cartel JL; Aissa RB; Duval P; Gay M; Gherardi C; Gouali M; Karou TG; Kruy SL; Soares JL; Mouffok F; Ravaonindrina N; Rasolofonirina N; Pham MT; Wouafo M; Catteau M; Mathiot C; Mauclere P; Rocourt J	Excluded - does not fit 2 or more exclusion criteria	An international multicenter study of ready-to-eat foods, sandwiches, and ice creams or sorbets sold in the streets and their vendors was carried out to assess the microbiological quality of these foods and to identify characteristics of the vendors possibly associated with pathogens. Thirteen towns in Africa, America, Asia, and Oceania were involved in the study. A single protocol was used in al…	2002	Jan	J Food Prot	65	1	146-52		10.4315/0362-028x-65.1.146	11808786	#2075	Garin 2002
Non-communicable diseases in Mozambique: risk factors, burden, response and outcomes to date.	Silva-Matos C; Beran D	Excluded - does not fit 2 or more exclusion criteria	Mozambique is located on the East Coast of Africa bordering South Africa, Zimbabwe, Zambia, Malawi and Tanzania and is one of the poorest countries in the world. Currently NCDs account for 28% of deaths in Mozambique. Risk factors such as tobacco and alcohol use and poor diet are present in both urban and rural settings. Diseases such as hypertension and diabetes affect large proportions of the p…	2012	Nov	Global Health	8		37		10.1186/1744-8603-8-37	23171496	#2090	Silva-Matos 2012
Challenges for efficient health service delivery: experiences of dietitians completing their compulsory community service year in South Africa.	Parker WA; Steyn NP; Mchiza Z; Wentzel-Viljoen E; Dannhauser A; Mbhenyane X; Nthangeni G; Moeng L	Excluded - does not fit 2 or more exclusion criteria	OBJECTIVE: To evaluate the successes and shortcomings of the community service programme implemented by the Department of Health (DOH) in South Africa by evaluating community service dietitians' experiences and challenges during the 2009 community service year. DESIGN: The study employed both quantitative and qualitative research designs. A national survey was conducted using a questionnaire to i…	2012	Aug	Public Health Nutr	15	8	1411-8		10.1017/S1368980011003314	22153128	#2095	Parker 2012
A review of population-based studies on hypertension in Ghana.	Addo J; Agyemang C; Smeeth L; de-Graft Aikins A; Edusei AK; Ogedegbe O	Excluded - does not fit 2 or more exclusion criteria	BACKGROUND: Hypertension is becoming a common health problem worldwide with increasing life expectancy and increasing prevalence of risk factors. Epidemiological data on hypertension in Ghana is necessary to guide policy and develop effective interventions. METHODS: A review of population-based studies on hypertension in Ghana was conducted by a search of the PUBMED database, supplemented by a ma…	2012	Jun	Ghana Med J	46	2 Suppl	4-11			23661811	#2100	Addo 2012
It's not just who you are but where you live: an exploration of community influences on individual HIV status in rural Malawi.	Feldacker C; Ennett ST; Speizer I	Excluded - does not fit 2 or more exclusion criteria	Approximately 1 million people are infected with Human Immunodeficiency Virus (HIV) in Malawi. Despite efforts aimed at changing individual risk behaviors, HIV prevalence continues to rise among rural populations. Both previous research and the Political Economy of Health framework suggest that community-based socio-economic factors and accessibility may influence HIV transmission; however, these…	2011	Mar	Soc Sci Med	72	5	717-25		10.1016/j.socscimed.2011.01.003	21316134	#2106	Feldacker 2011
Street children's vulnerability to HIV and sexually transmitted infections in Malawian cities.	Mandalazi P; Banda C; Umar E	Excluded - does not fit 2 or more exclusion criteria	BACKGROUND: Street children have largely been ignored in the fight against HIV and AIDS. While some initiatives exist, the nature of street life, probably has not allowed viable interventions to be implemented. However, this is a group of people that could qualify as a "most at risk" group. This study set out to explore street children's vulnerability to sexual exploitation in the cities of Blant…	2013	Mar	Malawi Med J	25	1	1-4			23717747	#2113	Mandalazi 2013
Adolescents' perceptions of health from disadvantaged urban communities: findings from the WAVE study.	Mmari K; Blum R; Sonenstein F; Marshall B; Brahmbhatt H; Venables E; Delany-Moretlwe S; Lou C; Gao E; Acharya R; Jejeebhoy S; Sangowawa A	Excluded - does not fit 2 or more exclusion criteria	The Well-being of Adolescents in Vulnerable Environments (WAVE) is a global study of young people living in disadvantaged urban communities from Baltimore, MD, Johannesburg, South Africa, Shanghai, China, New Delhi, India and Ibadan, Nigeria. WAVE was launched in the summer of 2011 to: 1) explore adolescents' perceived health and their top health challenges; and 2) describe the factors that adole…	2014	Mar	Soc Sci Med	104		124-32		10.1016/j.socscimed.2013.12.012	24581070	#2122	Mmari 2014
Perceptions of gender-based violence among South African youth: implications for health promotion interventions.	Mosavel M; Ahmed R; Simon C	Excluded - does not fit 2 or more exclusion criteria	Gender-based violence is a widespread problem in South Africa. Past structural inequities have created a climate conducive to violence against women. As an initial step toward developing a health promotion program, we conducted exploratory formative research to examine the barriers that affect the health and well-being of youth. Fourteen focus groups (nine with girls and five with boys) were cond…	2012	Sep	Health Promot Int	27	3	323-30		10.1093/heapro/dar041	21733916	#2144	Mosavel 2012
The Challenge of Applying and Undertaking Research in Female Sport.	Emmonds S; Heyward O; Jones B	Excluded - does not fit 2 or more exclusion criteria	In recent years there has been an exponential rise in the professionalism and success of female sports. Practitioners (e.g., sport science professionals) aim to apply evidence-informed approaches to optimise athlete performance and well-being. Evidence-informed practices should be derived from research literature. Given the lack of research on elite female athletes, this is challenging at present…	2019	Dec	Sports Med Open	5	1	51		10.1186/s40798-019-0224-x	31832880	#2145	Emmonds 2019
Assessment of cancer and noncancer health risks from exposure to PAHs in street dust in the Tamale Metropolis, Ghana.	Obiri S; Cobbina SJ; Armah FA; Luginaah I	Excluded - does not fit 2 or more exclusion criteria	This study is part of a broader initiative to characterize, quantify and assess the human health risk associated with exposure to polycyclic aromatic hydrocarbons (PAHs) in street dust along the Trans-ECOWAS highway in West Africa. In the first part, PAHs were characterized and quantified in low- and high-traffic zones. In this study, cancer and noncancer human health risks from exposure to (PAHs…	2013		J Environ Sci Health A Tox Hazard Subst Environ Eng	48	4	408-16		10.1080/10934529.2013.728914	23379945	#2161	Obiri 2013
Factors associated with secondhand tobacco smoke in the home: an exploratory cross-sectional study among women in Aleta Wondo, Ethiopia.	Petersen AB; Thompson LM; Dadi GB; Tolcha A; Cataldo JK	Excluded - does not fit 2 or more exclusion criteria	BACKGROUND: In Ethiopia, female smoking rates are currently low (1 %). However, because of male smoking rates (overall 7.7 % and up to 27 % depending on region), women and children's risk of second hand smoke (SHS) exposure is a pressing concern. In order to develop effective public health interventions that prevent the uptake and exposure to smoking, thereby averting the projected increase in to…	2016	Aug	BMC Public Health	16	1	910	figshare/10.6084/m9.figshare.3573783.v1	10.1186/s12889-016-3588-6	27582041	#2168	Petersen 2016
Assessment of metal contamination in coastal sediments, seawaters and bivalves of the Mediterranean Sea coast, Egypt.	El-Sorogy AS; Attiah A	Excluded - does not fit 2 or more exclusion criteria	In order to assess metal contamination on the Mediterranean coast of Egypt, 45 sediment samples, seawaters and bivalve specimens were collected from Rosetta coastal area for Mg, Al, K, Fe, Sr, Zn, Pb, Mn, As, Ce, Ni, Cr and Zr analyses by Inductively Coupled Plasma-Mass Spectrometer. The Enrichment Factor (EF), the Geoaccumulation Index (Igeo) and the Contamination Factor (CF) indicated that the …	2015	Dec	Mar Pollut Bull	101	2	867-71		10.1016/j.marpolbul.2015.11.017	26563548	#2169	El-Sorogy 2015
Skeletal muscle interstitial fluid metabolomics at rest and associated with an exercise bout: application in rats and humans.	Zhang J; Bhattacharyya S; Hickner RC; Light AR; Lambert CJ; Gale BK; Fiehn O; Adams SH	Excluded - does not fit 2 or more exclusion criteria	Blood or biopsies are often used to characterize metabolites that are modulated by exercising muscle. However, blood has inputs derived from multiple tissues, biopsies cannot discriminate between secreted and intracellular metabolites, and their invasive nature is challenging for frequent collections in sensitive populations (e.g., children and pregnant women). Thus, minimally invasive approaches…	2019	Jan	Am J Physiol Endocrinol Metab	316	1	E43-E53		10.1152/ajpendo.00156.2018	30398905	#2176	Zhang 2019
Debris size and buoyancy influence the dispersal distance of stranded litter.	Fazey FMC; Ryan PG	Excluded - does not fit 2 or more exclusion criteria	Recent at sea surveys of floating macro-debris in the southeast Atlantic Ocean found that debris increases in size with distance from shore, suggesting that many smaller items, which dominate litter close to urban source areas, sink before dispersing far into the ocean. We test whether this pattern is evident in beach litter in the same region. Freshly stranded beach litter was collected at incre…	2016	Sep	Mar Pollut Bull	110	1	371-377		10.1016/j.marpolbul.2016.06.039	27389460	#2211	FazeyFMC 2016
Assessment of physicochemical characteristics and hygienic practices along the value chain of raw fruit juice vended in Dar es Salaam City, Tanzania.	Nonga HE; Simforian EA; Ndabikunze BK	Excluded - does not fit 2 or more exclusion criteria	Fresh fruit juice is an essential component of human diet and there is considerable evidence of health and nutritional benefits. However, nature of the fruits used in juicing and unhygienic processes in the value chain may cause poor quality of juice. This cross- sectional study was conducted to assess physicochemical characteristics and hygienic practices along the value chain of raw fruit juice…	2014	Oct	Tanzan J Health Res	16	4	269-79		10.4314/thrb.v16i4.3	26891516	#2220	Nonga 2014
A ranking system for prescribed burn prioritization in Table Mountain National Park, South Africa.	Cowell CR; Cheney C	Excluded - does not fit 2 or more exclusion criteria	To aid prescribed burn decision making in Table Mountain National Park, in South Africa a priority ranking system was tested. Historically a wildfire suppression strategy was adopted due to wildfires threatening urban areas close to the park, with few prescribed burns conducted. A large percentage of vegetation across the park exceeded the ecological threshold of 15 years. We held a multidiscipli…	2017	Apr	J Environ Manage	190		283-289		10.1016/j.jenvman.2016.12.070	28064035	#2221	Cowell 2017
Food hygiene and safety measures among food handlers in street food shops and food establishments of Dessie town, Ethiopia: A community-based cross-sectional study.	Adane M; Teka B; Gismu Y; Halefom G; Ademe M	Excluded - does not fit 2 or more exclusion criteria	INTRODUCTION: In sub-Saharan Africa foodborne disease and foodborne disease outbreaks are frequently ascribed to poor personal hygiene of street food vendors and food handlers in food establishments. Evidence on the level of food hygiene practices and food safety measures among food handlers is required for proper planning and implementation of targeted interventions. In this study, we aimed to d…	2018		PLoS One	13	5	e0196919		10.1371/journal.pone.0196919	29723288	#2224	Adane 2018
Household-related variables and reported illness in street vendors and their children in a South African city.	Pick WM; Ross MH; Dada Y	Excluded - does not fit 2 or more exclusion criteria		1998	Sep	J Urban Health	75	3	535-49		10.1007/BF02427702	9762648	#2228	Pick 1998
Massive emissions of toxic gas in the Atlantic.	Weeks SJ; Currie B; Bakun A	Excluded - does not fit 2 or more exclusion criteria	Recurrent eruptions of toxic hydrogen sulphide gas in the waters along the Namibian coast off southwestern Africa have been considered to be local features with only limited ecosystem-scale consequences. But satellite remote sensing has revealed that these naturally occurring events are much more extensive and longer-lasting than previously suspected, and that the resultant hypoxia may last for m…	2002	Jan	Nature	415	6871	493-4		10.1038/415493b	11823847	#2230	Weeks 2002
Spatial and temporal variations of dust particle deposition at three "urban/suburban" areas in Sfax city (Tunisia).	Dammak R; Bahloul M; Chabbi I; Azri C	Excluded - does not fit 2 or more exclusion criteria	Particle deposition in three selected "urban/suburban" sites in Sfax city, southern Tunisia, was studied through biweekly monitoring particulate deposits from April 12 to November 26, 2014. Two sites (S1 and S2) were located at the proximity of well-exposed cross-roads; however, the third (S3) was located at a street canyon. A very high fluctuation in those particle fluxes, ranging from 0.1 and 1…	2016	Jun	Environ Monit Assess	188	6	336		10.1007/s10661-016-5341-0	27156731	#2231	Dammak 2016
Indoor Air Pollution and Health in Ghana: Self-Reported Exposure to Unprocessed Solid Fuel Smoke.	Armah FA; Odoi JO; Luginaah I	Excluded - does not fit 2 or more exclusion criteria	Most countries in Sub-Saharan Africa including Ghana still depend extensively on unprocessed solid cooking fuels with many people exposed on a daily basis to harmful emissions and other health risks. In this study, using complementary log-log multivariate models, we estimated the health effects of exposure to smoke from unprocessed wood in four regions of Ghana while controlling for socio-environ…	2015	Jun	Ecohealth	12	2	227-43		10.1007/s10393-013-0883-x	24136388	#2232	Armah 2015
Obesogenic Environments: Access to and Advertising of Sugar-Sweetened Beverages in Soweto, South Africa, 2013.	Moodley G; Christofides N; Norris SA; Achia T; Hofman KJ	Excluded - does not fit 2 or more exclusion criteria	INTRODUCTION: Rates of obesity and overweight among South Africans are increasing. Food marketing has a profound impact on children and affects their lifelong eating patterns; in urban areas of South Africa, disposable incomes are growing and ultra-processed food is increasingly available at low cost. The combination of these factors will strain an already fragile health system. Our aim was to in…	2015	Oct	Prev Chronic Dis	12		E186		10.5888/pcd12.140559	26513442	#2240	Moodley 2015
The "sequence of prevention" for musculoskeletal injuries among adult recreational footballers: A systematic review of the scientific literature.	Kilic O; Kemler E; Gouttebarge V	Excluded - does not fit 2 or more exclusion criteria	OBJECTIVE: To gather epidemiological information related to all steps of Van Mechelen's "sequence of prevention" for musculoskeletal injuries among adult recreational football players. METHODS: A systematic review of the scientific literature was conducted in Medline via Pubmed. Therefore, two highly sensitive search strategies based on three groups of keywords (and related search terms) were use…	2018	Jul	Phys Ther Sport	32		308-322		10.1016/j.ptsp.2018.01.007	29655857	#2242	Kilic 2018
Contact tracing following outbreak of Ebola virus disease in urban settings in Nigeria.	Fawole OI; Dalhat MM; Park M; Hall CD; Nguku PM; Adewuyi PA	Excluded - does not fit 2 or more exclusion criteria	An outbreak of Ebola virus disease occurred in Nigeria between July and September 2014. Contact tracing commenced in Lagos, and extended to Port Harcourt and Enugu as the outbreak continued to spread. A total of 899 contacts were traced. Contact tracing enhanced immediate identification of symptomatic contacts, some of whom eventually became cases. Contact tracing could be challenging in urban ci…	2017		Pan Afr Med J	27	Suppl 1	8		10.11604/pamj.supp.2017.27.1.12565	28721172	#2243	Fawole 2017
Decomposing socioeconomic inequalities in alcohol use by men living in South African urban informal settlements.	Lawana N; Booysen F	Excluded - does not fit 2 or more exclusion criteria	BACKGROUND: The prevalence of alcohol consumption among males living in urban settlements in South Africa is high. This paper aims to measure socioeconomic inequalities in alcohol use among men residing in informal settlements and also to examine the factors associated with inequality in alcohol use among men living in informal settlements. METHODS: The study uses data from the 2016 Study of Sout…	2018	Aug	BMC Public Health	18	1	993		10.1186/s12889-018-5925-4	30092760	#2248	Lawana 2018
Double burden of malnutrition: increasing overweight and obesity and stall underweight trends among Ghanaian women.	Doku DT; Neupane S	Excluded - does not fit 2 or more exclusion criteria	BACKGROUND: Overweight and obesity are among the leading causes of mortality globally, and although previously they were mostly prevalent in developed countries, recent scanty evidence suggests that overweight and obesity in developing countries have reached high levels. Trends in overweight/obesity (BMI ≥ 25 kg/m(2)) and underweight (BMI < 18 kg/m(2)) from 1993 to 2008 and associated factors wer…	2015	Jul	BMC Public Health	15		670		10.1186/s12889-015-2033-6	26178521	#2285	Doku 2015
Mechanisms and Factors Associated With Tackle-Related Injuries in South African Youth Rugby Union Players.	Burger N; Lambert MI; Viljoen W; Brown JC; Readhead C; den Hollander S; Hendricks S	Excluded - does not fit 2 or more exclusion criteria	BACKGROUND: The majority of injuries in rugby union occur during tackle events. The mechanisms and causes of these injuries are well established in senior rugby union. PURPOSE: To use information from an injury database and assess video footage of tackle-related injuries in youth rugby union matches to identify environmental factors and mechanisms that are potentially confounding to these injurie…	2017	Feb	Am J Sports Med	45	2	278-285		10.1177/0363546516677548	28125898	#2286	Burger 2017
Healthcare seeking practices and barriers to accessing under-five child health services in urban slums in Malawi: a qualitative study.	Lungu EA; Biesma R; Chirwa M; Darker C	Excluded - does not fit 2 or more exclusion criteria	BACKGROUND: Access to child health services is an important determinant of child health. Whereas, child health indicators are generally better in urban than rural areas, some population groups in urban areas, such as children residing in urban slums do not enjoy this urban health advantage. In the context of increasing urbanisation and urban poverty manifesting with proliferation of urban slums, …	2016	Aug	BMC Health Serv Res	16	1	410		10.1186/s12913-016-1678-x	27542836	#2292	Lungu 2016
'Yeah, I've grown; I can't go out anymore': differences in perceived risks between girls and boys entering adolescence.	Mmari K; Moreau C; Gibbs SE; De Meyer S; Michielsen K; Kabiru CW; Bello B; Fatusi A; Lou C; Zuo X; Yu C; Al-Attar GST; El-Gibaly O	Excluded - does not fit 2 or more exclusion criteria	This analysis is based on data from the Global Early Adolescent Study, which aims to understand the factors that predispose young people aged 10-14 years to positive or negative health trajectories. Specifically, interview transcripts from 202 adolescents and 191 parents across six diverse urban sites (Baltimore, Ghent, Nairobi, Ile Ife, Assuit and Shanghai) were analysed to compare the perceived…	2018	Jul	Cult Health Sex	20	7	787-798		10.1080/13691058.2017.1382718	29043890	#2294	Mmari 2018
Environmental health practitioners potentially play a key role in helping communities adapt to climate change.	Shezi B; Mathee A; Siziba W; Street RA; Naicker N; Kunene Z; Wright CY	Excluded - does not fit 2 or more exclusion criteria	BACKGROUND: Vulnerable population groups in South Africa, especially those living in poverty, young children, women, the elderly and people with pre-existing diseases, are susceptible to new or exacerbated health threats resulting from climate change. Environmental Health Practitioners (EHPs) can play an important role in helping communities adapt to climate change health impacts, however, effect…	2019	Jan	BMC Public Health	19	1	54		10.1186/s12889-018-6378-5	30634954	#2301	Shezi 2019
Urban Market Gardening and Rodent-Borne Pathogenic Leptospira in Arid Zones: A Case Study in Niamey, Niger.	Dobigny G; Garba M; Tatard C; Loiseau A; Galan M; Kadaouré I; Rossi JP; Picardeau M; Bertherat E	Excluded - does not fit 2 or more exclusion criteria	Leptospirosis essentially affects human following contact with rodent urine-contaminated water. As such, it was mainly found associated with rice culture, recreational activities and flooding. This is also the reason why it has mainly been investigated in temperate as well as warm and humid regions, while arid zones have been only very occasionally monitored for this disease. In particular, data …	2015		PLoS Negl Trop Dis	9	10	e0004097		10.1371/journal.pntd.0004097	26437456	#2307	Dobigny 2015
Prevalence and incidence of overweight and obesity among Vietnamese preschool children: a longitudinal cohort study.	Do LM; Tran TK; Eriksson B; Petzold M; Ascher H	Excluded - does not fit 2 or more exclusion criteria	BACKGROUND: A plateau in childhood overweight and obesity has been reported in some developed countries while in almost all developing countries this problem is on the rise. The aim of this paper is to describe the changes in prevalence of overweight and obesity within a cohort of preschool children followed for 3 years, and to estimate and compare the incidences in urban and rural children of Ha…	2017	Jun	BMC Pediatr	17	1	150		10.1186/s12887-017-0904-y	28629345	#2314	Do 2017
Heat effects of ambient apparent temperature on all-cause mortality in Cape Town, Durban and Johannesburg, South Africa: 2006-2010.	Wichmann J	Excluded - does not fit 2 or more exclusion criteria	Due to climate change, an increase of 3-4°C in ambient temperature is projected along the South African coast and 6-7°C inland during the next 80years. The objective of this study was to investigate the association between daily ambient apparent temperature (Tapp) and daily all-cause non-accidental mortality (hereafter mortality) in Cape Town, Durban and Johannesburg during a 5-year study period …	2017	Jun	Sci Total Environ	587-588		266-272		10.1016/j.scitotenv.2017.02.135	28242220	#2316	Wichmann 2017
Mediators of interpersonal violence and drug addiction severity among methamphetamine users in Cape Town, South Africa.	Hobkirk AL; Watt MH; Green KT; Beckham JC; Skinner D; Meade CS	Excluded - does not fit 2 or more exclusion criteria	South Africa has high rates of interpersonal violence and a rapidly growing methamphetamine epidemic. Previous research has linked experiences of interpersonal violence to higher rates of substance use, and identified mental health constructs as potential mediators of this association. The aim of this study was to examine the relationship between interpersonal violence and addiction severity amon…	2015	Mar	Addict Behav	42		167-71		10.1016/j.addbeh.2014.11.030	25479528	#2320	Hobkirk 2015
Shared latrines in Maputo, Mozambique: exploring emotional well-being and psychosocial stress.	Shiras T; Cumming O; Brown J; Muneme B; Nala R; Dreibelbis R	Excluded - does not fit 2 or more exclusion criteria	BACKGROUND: Approximately 18% of Sub-Saharan Africa's urban population relies on shared sanitation facilities, which are shared by one or more households. While there is growing recognition of sanitation's relationship with stress and well-being - particularly among women - most research has focused on rural populations and the transition from open defecation and/or unimproved latrines to private…	2018	Jul	BMC Int Health Hum Rights	18	1	30		10.1186/s12914-018-0169-z	30045729	#2347	Shiras 2018
Relationships Between English Language Proficiency, Health Literacy, and Health Outcomes in Somali Refugees.	Murphy JE; Smock L; Hunter-Adams J; Xuan Z; Cochran J; Paasche-Orlow MK; Geltman PL	Excluded - does not fit 2 or more exclusion criteria	Little is known about the impacts of health literacy and English proficiency on the health status of Somali refugees. Data came from interviews in 2009-2011 of 411 adult Somali refugees recently resettled in Massachusetts. English proficiency, health literacy, and physical and mental health were measured using the Basic English Skills Test Plus, the Short Test of Health Literacy in Adults, and th…	2019	Jun	J Immigr Minor Health	21	3	451-460		10.1007/s10903-018-0765-y	29907921	#2348	Murphy 2019
Diabetes in the Cape Coast metropolis of Ghana: an assessment of risk factors, nutritional practices and lifestyle changes.	Gato WE; Acquah S; Apenteng BA; Opoku ST; Boakye BK	Excluded - does not fit 2 or more exclusion criteria	BACKGROUND: Despite the significant increase in the incidence of diabetes in Ghana, research in this area has been lagging. The purpose of the study was to assess the risk factors associated with diabetes in the Cape Coast metropolis of Ghana, and to describe nutritional practices and efforts toward lifestyle change. METHODS: A convenient sample of 482 adults from the Cape Coast metropolis was su…	2017	Sep	Int Health	9	5	310-316		10.1093/inthealth/ihx028	28911126	#2362	Gato 2017
Effect of insulin glargine on recreational physical activity and TV viewing: Analysis of the randomised ORIGIN trial.	Yates T; Davies MJ; Jung H; Bosch J; Spinas GA; Sreenan S; Commerford P; Gerstein HC	Excluded - does not fit 2 or more exclusion criteria	AIMS: To quantify whether insulin therapy, and concomitant weight gain, affects recreational physical activity and TV viewing time using data from the Outcomes Reduction with an Initial Glargine Intervention (ORIGIN) trial. METHODS: 12,537 insulin-naïve individuals with dysglycaemia were randomised to receive either basal insulin glargine or standard care and followed for a median of 6.2years. Co…	2017	Oct	Diabetes Res Clin Pract	132		137-143	ClinicalTrials.gov/NCT00069784	10.1016/j.diabres.2017.07.035	28837885	#2369	Yates 2017
Drivers of dietary behaviours in women living in urban Africa: a systematic mapping review.	Gissing SC; Pradeilles R; Osei-Kwasi HA; Cohen E; Holdsworth M	Excluded - does not fit 2 or more exclusion criteria	OBJECTIVE: To (i) systematically review the literature to determine the factors influencing diet and dietary behaviour in women living in urban Africa; (ii) present these in a visual map; and (iii) utilize this to identify potentially important areas for future research. DESIGN: Systematic mapping review. The review protocol was registered at PROSPERO (http://www.crd.york.ac.uk/PROSPERO/; registr…	2017	Aug	Public Health Nutr	20	12	2104-2113		10.1017/S1368980017000970	28578729	#2372	Gissing 2017
Strategic leadership capacity building for Sub-Saharan African health systems and public health governance: a multi-country assessment of essential competencies and optimal design for a Pan African DrPH.	Agyepong IA; Lehmann U; Rutembemberwa E; Babich SM; Frimpong E; Kwamie A; Olivier J; Teddy G; Hwabamungu B; Gilson L	Excluded - does not fit 2 or more exclusion criteria	Leadership capacity needs development and nurturing at all levels for strong health systems governance and improved outcomes. The Doctor of Public Health (DrPH) is a professional, interdisciplinary terminal degree focused on strategic leadership capacity building. The concept is not new and there are several programmes globally-but none within Africa, despite its urgent need for strong strategic …	2018	Jul	Health Policy Plan	33	suppl_2	ii35-ii49		10.1093/heapol/czx162	30053033	#2378	Agyepong 2018
Influence of the origin of the air mass on the background levels of atmospheric particulate matter and secondary inorganic compounds in the Madrid air basin.	López V; Salvador P; Artíñano B; Gomez-Moreno FJ; Fernández J; Molero F	Excluded - does not fit 2 or more exclusion criteria	This study has assessed the influence of the origin of air mass on levels of particulate matter (PM(10)) and chemical composition (SO(4)(2-) and NO(3)(-)) in the air basin of Madrid. A data set of back-trajectories of air mass arriving to this area of study from 15 June 15 2009 to 8 July 2011 has been analyzed. Firstly, the cluster analysis statistical method has been used to group the back-traje…	2019	Oct	Environ Sci Pollut Res Int	26	29	30426-30443		10.1007/s11356-019-06205-8	31440972	#2379	López 2019
A content analysis of outdoor non-alcoholic beverage advertisements in Ghana.	Bragg MA; Hardoby T; Pandit NG; Raji YR; Ogedegbe G	Excluded - does not fit 2 or more exclusion criteria	OBJECTIVES: This was a two-part descriptive study designed to (1) assess the marketing themes and sugar content of beverages promoted in outdoor advertisements (ads) within a portion of Accra, Ghana and (2) quantify the types of ads that appeared along the Accra-Cape Coast Highway. SETTING: A 4.7 km(2) area of Accra, Ghana and a 151 km region along the highway represented the target areas for col…	2017	Jun	BMJ Open	7	5	e012313		10.1136/bmjopen-2016-012313	28588104	#2387	Bragg 2017
Realities and experiences of community health volunteers as agents for behaviour change: evidence from an informal urban settlement in Kisumu, Kenya.	Aseyo RE; Mumma J; Scott K; Nelima D; Davis E; Baker KK; Cumming O; Dreibelbis R	Excluded - does not fit 2 or more exclusion criteria	BACKGROUND: Community health workers play an important role in health service delivery and are increasingly involved in behaviour change interventions, including for hygiene-related behaviour change. However, their role and capacity to deliver behaviour change interventions, particularly in high-density urban settlements, remain under-researched. This study examines the behaviour change-related a…	2018	Oct	Hum Resour Health	16	1	53		10.1186/s12960-018-0318-4	30286763	#2399	Aseyo 2018
Urban air pollution in Sub-Saharan Africa: Time for action.	Amegah AK; Agyei-Mensah S	Excluded - does not fit 2 or more exclusion criteria	Air quality in cities of Sub-Saharan African (SSA) countries has deteriorated with the situation driven by rapid population growth and its attendant increased vehicle ownership, increased use of solid fuels for cooking and heating, and poor waste management practices. Industrial expansion in these cities is also a major contributor to the worsening air pollution. Exposure to ambient air pollution…	2017	Jan	Environ Pollut	220	Pt A	738-743		10.1016/j.envpol.2016.09.042	27646170	#2407	Amegah 2017
Evidence of social network influence on multiple HIV risk behaviors and normative beliefs among young Tanzanian men.	Mulawa M; Yamanis TJ; Hill LM; Balvanz P; Kajula LJ; Maman S	Excluded - does not fit 2 or more exclusion criteria	Research on network-level influences on HIV risk behaviors among young men in sub-Saharan Africa is severely lacking. One significant gap in the literature that may provide direction for future research with this population is understanding the degree to which various HIV risk behaviors and normative beliefs cluster within men's social networks. Such research may help us understand which HIV-rela…	2016	Mar	Soc Sci Med	153		35-43		10.1016/j.socscimed.2016.02.002	26874081	#2408	Mulawa 2016
Socioeconomic Status and Hypertension Control in Sub-Saharan Africa: The Multination EIGHT Study (Evaluation of Hypertension in Sub-Saharan Africa).	Antignac M; Diop IB; Macquart de Terline D; Kramoh KE; Balde DM; Dzudie A; Ferreira B; Houenassi MD; Hounsou D; Ikama MS; Kane A; Kimbally-Kaki SG; Kingue S; Kouam Kouam C; Limbole E; Mfeukeu Kuate L; Mipinda JB; N'Guetta R; Nhavoto C; Sesso Z; Sidy Ali A; Ali Toure I; Plouin PF; Perier MC; Narayanan K; Empana JP; Jouven X	Excluded - does not fit 2 or more exclusion criteria	Systemic hypertension is a rapidly growing epidemic in Africa. The role of socioeconomic status on blood pressure control has not been well studied in this part of the world. We, therefore, aimed to quantify the association of socioeconomic status both at the individual and at the country level with blood pressure control in Sub-Saharan Africa. We conducted a cross-sectional survey in urban clini…	2018	Apr	Hypertension	71	4	577-584		10.1161/HYPERTENSIONAHA.117.10512	29378852	#2412	Antignac 2018
Maternal overweight and obesity and the risk of caesarean birth in Malawi.	Nkoka O; Ntenda PAM; Senghore T; Bass P	Excluded - does not fit 2 or more exclusion criteria	BACKGROUND: Overweight and obese women are at risk of pregnancy and delivery complications. This study investigates the trend and association between maternal overweight and obesity on caesarean births in Malawi. METHODS: We utilised cross-sectional population-based Demographic Health Surveys (DHSs) data collected from mothers aged 18-49 years in 2004/05, 2010, and 2015/16 in Malawi. The outcome …	2019	Apr	Reprod Health	16	1	40		10.1186/s12978-019-0700-2	30944000	#2413	Nkoka 2019
Effects of COVID-19 Home Confinement on Eating Behaviour and Physical Activity: Results of the ECLB-COVID19 International Online Survey.	Ammar A; Brach M; Trabelsi K; Chtourou H; Boukhris O; Masmoudi L; Bouaziz B; Bentlage E; How D; Ahmed M; Müller P; Müller N; Aloui A; Hammouda O; Paineiras-Domingos LL; Braakman-Jansen A; Wrede C; Bastoni S; Pernambuco CS; Mataruna L; Taheri M; Irandoust K; Khacharem A; Bragazzi NL; Chamari K; Glenn JM; Bott NT; Gargouri F; Chaari L; Batatia H; Ali GM; Abdelkarim O; Jarraya M; Abed KE; Souissi N;…	Excluded - does not fit 2 or more exclusion criteria	BACKGROUND: Public health recommendations and governmental measures during the COVID-19 pandemic have resulted in numerous restrictions on daily living including social distancing, isolation and home confinement. While these measures are imperative to abate the spreading of COVID-19, the impact of these restrictions on health behaviours and lifestyles at home is undefined. Therefore, an internati…	2020	May	Nutrients	12	6			10.3390/nu12061583	32481594	#2420	Ammar 2020
Urban health: an example of a "health in all policies" approach in the context of SDGs implementation.	Ramirez-Rubio O; Daher C; Fanjul G; Gascon M; Mueller N; Pajín L; Plasencia A; Rojas-Rueda D; Thondoo M; Nieuwenhuijsen MJ	Excluded - does not fit 2 or more exclusion criteria	BACKGROUND: Cities are an important driving force to implement the Sustainable Development Goals (SDGs) and the New Urban Agenda. The SDGs provide an operational framework to consider urbanization globally, while providing local mechanisms for action and careful attention to closing the gaps in the distribution of health gains. While health and well-being are explicitly addressed in SDG 3, health…	2019	Dec	Global Health	15	1	87		10.1186/s12992-019-0529-z	31856877	#2421	Ramirez-Rubio 2019
Perception of urban health hazards: examples from Lusaka, Zambia.	Akhtar, R.	Excluded - does not fit 2 or more exclusion criteria	Perception of urban health hazards may vary in different areas and in different communities. An attempt has been made in this paper to study variations in the urban health hazard perception in two different residential areas in Lusaka. People were asked to identify most hazardous and somewhat hazardous factors from among factors such as road accidents, water pollution, poor water supply system, a…	1988	//	International Journal of Environmental Studies	31	2/3	167-172				#2510	Akhtar 1988
Population, poverty and underdevelopment in the Southern Sudan.	House, W. J.	Excluded - does not fit 2 or more exclusion criteria	The socioeconomic and demographic situation in the southern Sudan is examined for the period leading up to the second phase of the civil war in 1983. The vast majority of those living in both rural and urban areas do not have access to the barest minimum of basic goods and essentials. Scattered pieces of evidence indicate the existence of a high total fertility rate of at least six births. Meanwh…	1989	//	Journal of Modern African Studies	29	2	201-231				#2513	House 1989
Street foods.		Excluded - does not fit 2 or more exclusion criteria	This is the report of an FAO Expert Consultation held on December 5 to 9, 1988, in Yogyukarta, Indonesia, on street foods. Foods sold by street vendors are an important source of cheap and nutritious food, particularly for the urban poor. To date, in collaboration with a number of countries in Africa, Latin Amercia and Asia, activities have been carried out with FAO assistance in reviewing differ…	1990	//	FAO Food and Nutrition Paper		46	96-96				#2614
The state, class and the allocation of health resources in southern Africa.	Andersson, N.; Marks, S.	Excluded - does not fit 2 or more exclusion criteria	The paper looks at some of the ways in which state, class and health may be related in southern Africa. The region provides useful comparisons because of the starkness of the relationships between class and race and disease patterns and health care the different types of state and class structure, and the changes in ideology and to some extent health practice which came with the political indepen…	1989	//	Social Science & Medicine	28	5	515-530				#2688	Andersson 1989
Self-evaluated health status and beer drinking behaviour among South Africans.	Kirigia, J. M.	Excluded - does not fit 2 or more exclusion criteria	A two stage instrumental variables probit model that postulates a simultaneous relationship between an individual's perceived health status and whether or not they decide to drink beer is estimated using data from the South African National Household Survey of Health Inequalities. The results show a significant negative relationship between individual decision to drink beer and health status. Thu…	1998	//	African Journal of Health Sciences	5	3-4	170-173				#2794	Kirigia 1998
Lead poisoning of children in Africa, II. Kwazulu/Natal, South Africa.	Nriagu, J.; Jinabhai, C. C.; Naidoo, R.; Coutsoudis, A.	Excluded - does not fit 2 or more exclusion criteria	The prevalence of elevated blood lead (PbB) levels in rural and semi-urban areas of Kwazulu/Natal (KZN) as well as the risk factors for elevation of PbB among children in informal settlements were examined. The study involved over 1200 children in 2 age groups: 3-5 and 8-10 years old. Average PbB level in Besters, an informal settlement in the Durban metropolitan region, was 10 µg/dl with 5% of t…	1997	//	Science of the Total Environment	197	1/3	1-11				#2798	Nriagu 1997
How does different levels of sanitation affect the surface water quality in a developing community?	Pretorius, L.	Excluded - does not fit 2 or more exclusion criteria	The paper reports on the results of an investigation to determine the effects which different levels of sanitation have on the surface water in a typical developing community. The developing urban community of Bothshabelo in the Klein Modder River catchment (South Africa) proved to be an excellent choice as a study site with different levels of sanitation. A different type of sanitation is in dom…	2000	//	SA Waterbulletin	26	3	22-24				#2807	Pretorius 2000
Overweight and obesity in preschool children from developing countries.	Martorell, R.; Khan, L. K.; Hughes, M. L.; Grummer-Strawn, L. M.	Excluded - does not fit 2 or more exclusion criteria	A study was conducted to estimate levels and trends in overweight and obesity in preschool children from Developing Countries; to study how overweight varies by the educational level of the mother, by urban or rural residence, and by gender; to investigate how these relationships are related to the gross national product (GNP). 71 national nutrition surveys since 1986 from 50 countries were used.…	2000	//	International Journal of Obesity	24	8	959-967				#2846	Martorell 2000
Prevalence and intensity of S. mansoni infection along the shores of Lake Tana, Ethiopia.	Dagnew, M.	Excluded - does not fit 2 or more exclusion criteria	The prevalence and intensity of Schistosoma mansoni infection in the town of Gorgora, on the shores of Lake Tana in Ethiopia, was studied. Of 472 school children (aged 5 to 19 years) examined using the Kato cellophane thick smear method, 137 (29%) were infected with S. mansoni. Of these, 68 (49.6%) reported blood in their stool. Most (97.2%) of the children used the lake as a source of drinking w…	1996	//	East African Medical Journal	73	12	801-804				#2858	Dagnew 1996
Tetracycline residue levels in cattle meat from Nairobi slaughterhouse in Kenya.	Muriuki, F. K.; Ogara, W. O.; Njeruh, F. M.; Mitema, E. S.	Excluded - does not fit 2 or more exclusion criteria	Two hundred and fifty beef samples were collected from 5 slaughterhouses in and around the city of Nairobi. The beef animals were sourced from various parts of the country. Samples of 50-100 grams were collected randomly from the liver, kidney and muscle of different beef carcasses. The samples collected were processed using multiresidue analytical methods that included liquid-gas partitioning an…	2001	//	Journal of Veterinary Science	2	2	97-101				#2861	Muriuki 2001
Patterns of ornamental horticultural and landscaping for environmental conservation in rural communities of Abia and Anambra State of Nigeria.	Okeke, A. I.	Excluded - does not fit 2 or more exclusion criteria	Patterns of ornamental horticultural and landscape design in the rural communities of Abia and Anambra States, Nigeria, were studied by means of questionnaires and field visits in five randomly selected village/towns per state. Most (86.3%) of the respondents practised or were willing to learn and practise landscaping with trees and shrubs in their traditional environments. The respondents recogn…	1997	//	Environment and resource development. Proceedings of the 25th Annual Conference of the Forestry Association of Nigeria held in Ibadan, Oyo State, Nigeria, 22nd-26th September 1997							#2911	Okeke 1997
Assessment of environmental pollution by PCBs, DDT and its metabolites using human milk of mothers in Zimbabwe.	Chikuni, O.; Nhachi, C. F. B.; Nyazema, N. Z.; Polder, A.; Nafstad, I.; Skaare, J. U.	Excluded - does not fit 2 or more exclusion criteria	Seven specific sampling areas were chosen across Zimbabwe: areas with vector control programmes (Kariba); fruit-growing areas (Nyanga); mining areas (Kwekwe); cotton-growing areas (Kadoma), industrialized suburbs (Bulawayo); suburbs (Harare); and rural areas (Esigodini). 175 milk samples were collected between February 1993 and April 1995 from women who had lived in the areas for ≥5 years, were h…	1997	//	Science of the Total Environment	199	1/2	183-190				#2950	Chikuni 1997
Moral imagination: the missing component in global health.	Benatar, S. R.	Excluded - does not fit 2 or more exclusion criteria	The issues surrounding the failures in achieving progress in global health improvement are discussed, citing the influence of heightened commercialization (market forces, profitability) in the practice of medicine, insufficiency in data on the social determinants of health and lack of concern by the general public, as major factors. A discussion on the importance of development aid (but only as a…	2005	//	PLoS Medicine	2	12	e400-e400				#3000	Benatar 2005
Achieving the 'good life': why some people want latrines in rural Benin.	Jenkins, M. W.; Curtis, V.	Excluded - does not fit 2 or more exclusion criteria	Nearly half the world's population lacks basic sanitation to protect their environment from human faecal contamination. Building a latrine is the first step on the sanitation ladder in developing countries where a majority of the population defaecates in open or public areas. Public health programmes to improve sanitation have consistently framed promotional messages in terms of faecal-oral disea…	2005	//	Social Science & Medicine	61	11	2446-2459				#3078	Jenkins 2005
Seasonal variations in the level of chrome hexavalent (Cr VI), copper (Cu), lead (Pb) and zinc (Zn) in four urban rivers at Kinshasa (CDR) and analysis of ecological impacts. / Variations saisonnières de la teneur en chrome hexavalent (Cr VI), cuivre (Cu)	Musibono, D. E.	Excluded - does not fit 2 or more exclusion criteria	Water samples from the rivers Gombe, Kalamu, Lukunga and N'djili running through Kinshasa, Congo Democratic Republic, were collected during 1992-94 and analysed for pollution with heavy metals. Samples collected during the rainy season were on average 10 times more contaminated than samples collected during the dry season.	1999	//	Mededelingen - Faculteit Landbouwkundige en Toegepaste Biologische Wetenschappen, Universiteit Gent	64	1	81-86				#3079	Musibono 1999
Oral creatine supplementation decreases plasma markers of adenine nucleotide degradation during a 1-h cycle test.	Bellinger, B. M.; Bold, A.; Wilson, G. R.; Noakes, T. D.; Myburgh, K. H.	Excluded - does not fit 2 or more exclusion criteria	We investigated the effect of oral creatine supplementation (20 g d-1 for 7 days) on metabolism during a 1-h cycling performance trial. 20 endurance-trained cyclists participated in this double-blind placebo controlled study in Cape Town, South Africa [date not given]. Five days after familiarization with the exercise test, the subjects underwent a baseline muscle biopsy. Thereafter, a cannula wa…	2000	//	Acta Physiologica Scandinavica	170	3	217-224				#3192	Bellinger 2000
Protecting resources for primary health care under fiscal federalism: options for resource allocation.	Okorafor, O. A.; Thomas, S.	Excluded - does not fit 2 or more exclusion criteria	The introduction of fiscal federalism or decentralization of functions to lower levels of government is a reform not done primarily with health sector concerns. A major concern for the health sector is that devolution of expenditure responsibilities to sub-national levels of government can adversely affect the equitable distribution of financial resources across local jurisdictions. Since the ado…	2007	//	Health Policy and Planning	22	6	415-426				#3193	Okorafor 2007
The role of non-government organizations in supporting and integrating interventions to improve child health.	Choy, R.; Duke, T.	Excluded - does not fit 2 or more exclusion criteria	In Papua New Guinea there are many organizations providing sparsely spread and fragmented health services. Government health facilities are often relatively well functioning in urban and periurban areas, but sporadic or nonexistent in rural areas. In some remote areas churches are the major health service providers. Increasingly other community groups are providing village-based health services. …	2000	//	Papua New Guinea Medical Journal	43	1/2	76-81				#3223	Choy 2000
Microbiological monitoring and evaluation of River Nile water at Cairo segment and Ismailia Canal.	El-Taweel, G. E.; Shaban, A. M.	Excluded - does not fit 2 or more exclusion criteria	River Nile is the main source of water in Egypt especially for the governorates located on the river shore and its branches. Changes in water quality are expected to be more pronounced as the river penetrates densely populated urban areas and various industrial regions. Thus, the microbiological monitoring is one of the main objectives of this study to protect the River Nile and its branches. Sam…	2003	//	Egyptian Journal of Microbiology	38	2	169-182				#3237	El-Taweel 2003
Faecal coliform densities and water quality criteria in three coastal recreational lakes in the SW Cape, South Africa.	Harding, W. R.	Excluded - does not fit 2 or more exclusion criteria	Application of the European Community (EC) and South African National Committee for Oceanographic Research (SANCOR) bathing water criteria on an annual (non-seasonal) basis to data sets, covering 8 to 10 years of faecal coliform densities in 3 anthropogenically-impacted lakes in South Africa resulted in non- to marginal compliance with respect to contact recreation, despite considerable natural a…	1993	//	Water SA	19	3	235-245				#3251	Harding 1993
Microbiological quality assessment of garri with reference to thermonuclease activity.	Omonigho, S. E.; Ikenebomeh, M. J.	Excluded - does not fit 2 or more exclusion criteria	The microbiological quality of garri (a fermented food product from cassava) obtained from open markets and traditional processing industry in Benin City (Nigeria) with reference to staphylococcal contamination was investigated. Enumeration of the total heterotrophic bacteria, total fungal propagules and Staphylococcus aureus in food samples was carried out using appropriate media. The staphyloco…	2002	//	Food Control	13	8	535-541				#3252	Omonigho 2002
Cigarette smoking in an adolescent psychiatric population.	Bérard, R. M. F.; Lockhart, I. A.; Boermeester, F.; Tredoux, C.	Excluded - does not fit 2 or more exclusion criteria	Objective: To examine the relationship between cigarette smoking and psychiatric symptomatology in an outpatient psychiatric population of adolescents in Cape Town, South Africa. Method: A retrospective analysis was done on 934 patient charts at an outpatient psychiatric centre. This sample comprised of adolescents and young adult patients aged 12-23 years who were admitted to the William Slater …	2002	//	SAMJ - South African Medical Journal	92	1	58-61				#3266	Bérard 2002
Environmental exposure characterization of fish processing workers.	Jeebhay, M. F.; Robins, T. G.; Seixas, N.; Baatjies, R.; George, D. A.; Rusford, E.; Lehrer, S. B.; Lopata, A. L.	Excluded - does not fit 2 or more exclusion criteria	Background: Aerosolization of seafood and subsequent inhalation, during processing is a potential high-risk activity for allergic respiratory disease. Objectives: To quantify total thoracic particulate, protein concentration and specific fish (pilchard, anchovy) antigen concentrations in fish processing plants; to determine the correlation between these exposure metrics; and to identify the major…	2005	//	Annals of Occupational Hygiene	49	5	423-437				#3269	Jeebhay 2005
Macronutrient intake and cardiovascular risk factors in older coloured South Africans.	Charlton, K. E.; Wolmarans, P.; Marais, A. D.; Lombard, C. J.	Excluded - does not fit 2 or more exclusion criteria	A cross-sectional analytical study was undertaken to investigate the macronutrient intake and cardiovascular risk factor profile of community-dwelling older coloured (mixed descent) South Africans. 200 subjects aged 65 years and above in Cape Town were randomly drawn using a two-stage cluster design. Trained field workers interviewed subjects to obtain demographic, dietary and lifestyle data, to …	1997	//	East African Medical Journal	74	8	478-486				#3323	Charlton 1997
Changes in the nutrient quality of meat in an obesity context.	Schönfeldt, H. C.; Gibson, N.	Excluded - does not fit 2 or more exclusion criteria	Today, being either overweight or obese is becoming the norm both in developing and developed countries. Developing countries often experience a double burden of nutrition-related diseases, as both over and undernutrition are experienced, with overweight presently exceeding underweight in most developing countries. Global diet trends such as moving from a traditional diet to more refined foods an…	2008	//	Meat Science	80	1	20-27				#3348	Schönfeldt 2008
Leisure boredom and substance use among high school students in South Africa.	Wegner, L.; Flisher, A. J.; Muller, M.; Lombard, C.	Excluded - does not fit 2 or more exclusion criteria	The purpose of this study was to determine the extent of leisure boredom, and investigate the relationship between leisure boredom, substance use and demographic variables among high school students in Cape Town, South Africa. 621 students from 39 high schools selected through a multistage cluster sampling procedure completed a questionnaire which measured substance use and demographic informatio…	2006	//	Journal of Leisure Research	38	2	249-266				#3378	Wegner 2006
Diet and blood pressure in South Africa: intake of foods containing sodium, potassium, calcium, and magnesium in three ethnic groups.	Charlton, K. E.; Steyn, K.; Levitt, N. S.; Zulu, J. V.; Jonathan, D.; Veldman, F. J.; Nel, J. H.	Excluded - does not fit 2 or more exclusion criteria	Objectives: We investigated whether habitual intakes of sodium (Na), potassium, magnesium, and calcium differ across South African ethnic groups, assessed the proportion of Na intake, which is discretionary, and identified which food sources were the major contributors to Na intake. Methods: This was a cross-sectional study of 325 black, white, and mixed ancestry hypertensive and normotensive sub…	2005	//	Nutrition	21	1	39-50				#3382	Charlton 2005
The health impacts of climate change and variability in developing countries.	Menne, B.; Kunzli, N.; Bertollini, R.	Excluded - does not fit 2 or more exclusion criteria	Health is a focus reflecting the combined impacts of climate change on the physical environment, ecosystems, the economic environment and society. Long-term changes in the world's climate may affect many requisites of good health - sufficient food, safe and adequate drinking water, and secure dwelling. The current large-scale social and environmental changes mean that we must assign a much higher…	2002	//	International Journal of Global Environmental Issues	2	3/4	181-205				#3419	Menne 2002
Understanding and reaching young clandestine sex workers in Burkina Faso to improve response to HIV. / Comprendre et atteindre les jeunes travailleuses du sexe clandestines du Burkina Faso pour une meilleure riposte au VIH.	Berthé, A.; Huygens, P.; Ouattara, C.; Sanon, A.; Ouédraogo, A.; Nagot, N.	Excluded - does not fit 2 or more exclusion criteria	A socio-anthropological study was conducted to investigate the life of young clandestine sex workers in Burkina Faso and identify strategic actors to reach them. Using a qualitative method, social anthropologists reviewed literature; identified and geo-referenced all local places suitable to encountering these women; obtained life stories from some of them and interviewed key informants and parti…	2008	//	Cahiers d'Études et de Recherches Francophones/Santé	18	3	163-173				#3423	Berthé 2008
Prevalence and determinants of hypertension in the Algerian Sahara.	Temmar, M.; Labat, C.; Benkhedda, S.; Charifi, M.; Thomas, F.; Bouafia, M. T.; Bean, K.; Darne, B.; Safar, M. E.; Benetos, A.	Excluded - does not fit 2 or more exclusion criteria	Background: In-Salah is a city-oasis located in the middle of the Algerian Sahara, a desert area whose drinking water has a high sodium content. No cardiovascular epidemiological studies have ever been conducted in this region. Methods: A randomized sample of 635 men and 711 women, aged 40-99 years, was studied. Blood pressure measurements, combined with a clinical questionnaire that included edu…	2007	//	Journal of Hypertension	25	11	2218-2226				#3460	Temmar 2007
Challenges impacting on the quality of care to persons living with HIV/AIDS and other terminal illnesses with reference to Kanye community home-based care programme.	Kang'ethe, S. M.	Excluded - does not fit 2 or more exclusion criteria	HIV/AIDS has been found to be a challenging disease to humanity, its challenge spin-offs falling especially on to the caregivers of those infected and affected by the virus. This paper aims to discuss the challenges influencing the state of caregiving in the Kanye community home-based care (CHBC) programme in Botswana. The study was qualitative in design and explorative in nature, involving 82 pr…	2009	//	SaharaJ: Journal of Social Aspects of HIV/AIDS	6	1	24-32				#3511	Kang'ethe 2009
Comparative survey of the physico-chemical quality of the waters of the Boufekrane and Ouislane streams where they cross the city of the Meknes (Morocco). / Etude comparative de la qualité physico-chimique des eaux des oueds boufekrane et ouislane à la tr	Aboulkacem, A.; Chahlaoui, A.; Soulaymani, A.; Benali, D.	Excluded - does not fit 2 or more exclusion criteria	The lack of treatment plants means that the waste waters from the city Meknes, Morocco, are introduced directly into its streams. Where the Boufekrane and Ouislane streams cross the city, their waters are subjected to strong physico-chemical pollution that intensifies from upstream to the downstream. Analysis of variance revealed significant differences among the various sampling stations set up …	2003	//	Rivista di Idrobiologia	42	1/3	295-313				#3553	Aboulkacem 2003
Keeping allergy on the agenda: integrated guidelines for respiratory disease in developing countries.	English, R. G.; Fairall, L. R.; Bateman, E. D.	Excluded - does not fit 2 or more exclusion criteria	Background: Efforts to improve the care of patients with asthma and allergic conditions is in some developing countries being overwhelmed by the burden of tuberculosis, HIV/AIDS and other infectious diseases. Innovative approaches are required to ensure that these diseases are not neglected. Methods: The Practical Approach to Lung Health in South Africa is an example of a syndromic integrated alg…	2007	//	Allergy	62	3	224-229				#3560	English 2007
'We are bitter but we are satisfied': nurses as street-level bureaucrats in South Africa.	Walker, L.; Gilson, L.	Excluded - does not fit 2 or more exclusion criteria	This study investigates how a group of nurses based in busy urban primary care health clinics experienced the implementation of the free care (the removal of fees) and other South African national health policies introduced after 1996. The study aimed to capture the perceptions and perspectives of front-line providers (street-level bureaucrats) concerning the process of policy implementation. Usi…	2004	//	Social Science & Medicine	59	6	1251-1261				#3561	Walker 2004
Rehabilitation services in Papua New Guinea.	Shaw, A.	Excluded - does not fit 2 or more exclusion criteria	It is now accepted that in developing countries community-based rehabilitation (CBR) is the most effective way to meet the needs of the disabled. The proportion of the population of Papua New Guinea (PNG) having access to CBR is not known. The purpose of this project was to clarify the extent of rehabilitation services in PNG. It was hoped that by establishing the extent of services, communicatio…	2004	//	Papua New Guinea Medical Journal	47	3/4	215-227				#3576	Shaw 2004
A questionnaire for screening the micronutrient intake of economically active South African adults.	Senekal, M.; Steyn, N. P.; Nel, J.	Excluded - does not fit 2 or more exclusion criteria	Objective: The aim of the present study was to develop (phase 1) and validate (phase 2) a screening questionnaire to assess the adequacy of micronutrient intake of economically active South African adults. Design: For identification of indicator foods to be included in the screening questionnaire (phase 1), a comprehensive, eighty-six-item, quantified FFQ that reflected the food sources of thirte…	2009	//	Public Health Nutrition	12	11	2159-2167				#3589	Senekal 2009
Mycological study on some processed meat products exposed for sale in markets.	El-Tabiy, A. A.	Excluded - does not fit 2 or more exclusion criteria	A total of 30 samples of luncheon, frozen sausage and minced meat (10 of each) were collected from different groceries of different sanitation levels in Port-Said city, Egypt, for estimation of their mycological profiles. The mean values of total mould count were 2.4×103, 2.9×102 and 4.9×102 CFU/g and the mean values of yeast count were 4.4×103, 1.8×102 and 1.4×103 CFU/g for luncheon, frozen saus…	2006	//	Assiut Veterinary Medical Journal	52	110	121-131				#3608	El-Tabiy 2006
Geospatial analysis and decision support for health services planning in Uganda.	Lwasa, S.	Excluded - does not fit 2 or more exclusion criteria	As the utilization of geospatial techniques continues to surge, spatial information has become an integral part of decision-making. In Uganda, the use of geospatial techniques in provision of health services planning has gained momentum after a comprehensive survey of health units and the development of a national health services geodatabase. Planning for the provision of health infrastructure se…	2007	//	Geospatial Health	2	1	29-40				#3613	Lwasa 2007
Sanitary survey of residential areas using Ascaris lumbricoides ova as indicators of environmental hygiene, Jimma, Ethiopia.	Worku Legesse; Solomon Gebre-Selassie	Excluded - does not fit 2 or more exclusion criteria	Background: Faecal contamination is a serious environmental health problem. The prevalence of human ascariasis is high in temperate and tropical environments. Objective: To assess the sanitary conditions of soil using the presence of Ascaris lumbricoides ova as an indicator. Methods: This cross-sectional study was conducted during July-September 2005. A total of 274 households from 6 Kebeles in J…	2007	//	Ethiopian Journal of Health Development	21	1	18-24				#3618	WorkuLegesse 2007
Epidemiology of accident deaths in Jos, Nigeria (1996-2000).	Mandong, B. M.; Madaki, J. K. A.; Mohammed, A. Z.; Kidmas, A. T.; Echejoh, G. O.	Excluded - does not fit 2 or more exclusion criteria	Background: Accidents are common events in our society and have contributed significantly to causes of morbidity and mortality in most hospitals. In our environment accidents are fast becoming the commonest cause of death. Only few cases of these accidents are reported to the corona for investigation. Method: Records of deaths from January 1996-December 2000 reported to the corona for autopsies f…	2006	//	Annals of African Medicine	5	3	149-152				#3621	Mandong 2006
Fusarium populations in the household food gardens of a peri-urban community.	Walt, A. M. van der; Ibrahim, M. I. M.; Steyn, H. S.; Bezuidenhout, C. C.	Excluded - does not fit 2 or more exclusion criteria	Toxigenic Fusarium species, studied mainly for the damage they cause to commercial crops, have received scant research attention in the context of small-scale food production. In this regard home gardens are an important source of nutrition for resource-poor urban families in Africa. We have investigated the presence of Fusarium in household food gardens in a peri-urban setting in the Rustenburg …	2007	//	South African Journal of Science	103	11/12	504-508				#3639	Walt 2007
Retrospective monitoring of drug utilisation in cardiovascular patients at a teaching hospital in Nigeria.	Nwidu, I. L.; Ezenwanyi, E.; Oparah, A. C.	Excluded - does not fit 2 or more exclusion criteria	This retrospective study was carried out to established drug prescribing trends in the management of cardiovascular diseases (CVDs) in the cardiovascular unit of the Department of Medicine, University of Port Harcourt Teaching Hospital, Rivers State, Nigeria. 100 folders of patients with various CVDs were randomly selected over a period of three years, 2003-2005. The retrieval was made possible w…	2009	//	West African Journal of Pharmacology and Drug Research	25		un-un				#3715	Nwidu 2009
Epidemiology of hypertension among a population of school children in Sousse, Tunisia.	Harrabi, I.; Belarbia, A.; Gaha, R.; Essoussi, A. S.; Ghannem, H.	Excluded - does not fit 2 or more exclusion criteria	Background: Paediatric hypertension is a field of increasing interest and importance. Early identification of children at risk for hypertension is important to prevent the serious, long-term complications associated with the condition. In Tunisia, there are no data available on the cardiovascular disease risk profile, such as hypertension, in the population of children. Objective: To establish th…	2006	//	Canadian Journal of Cardiology	22	3	212-216				#3738	Harrabi 2006
Determinants of asthma phenotypes in supermarket bakery workers.	Baatjies, R.; Lopata, A. L.; Sander, I.; Raulf-Heimsoth, M.; Bateman, E. D.; Meijster, T.; Heederik, D.; Robins, T. G.; Jeebhay, M. F.	Excluded - does not fit 2 or more exclusion criteria	While baker's asthma has been well described, various asthma phenotypes in bakery workers have yet to be characterised. Our study aims to describe the asthma phenotypes in supermarket bakery workers in relation to host risk factors and self-reported exposure to flour dust. A cross-sectional study of 517 supermarket bakery workers in 31 bakeries used a questionnaire, skin prick tests, and specific…	2009	//	European Respiratory Journal	34	4	825-833				#3748	Baatjies 2009
Antibiotic susceptibility pattern of Staphylococcus species isolated from telephone receivers.	Smith, S. I.; Opere, B.; Goodluck, H. T.; Akindolire, O. T.; Folaranmi, A.; Odekeye, O. M.; Omonigbehin, E. A.	Excluded - does not fit 2 or more exclusion criteria	Introduction: Microorganisms are transferred to everyday objects from the environment and infected individuals. Pathogenic microbes are transmissible from the air, skin, hands and other interpersonal contacts and cause diseases most of the time. This study centres on the microbial assessment of telephone receivers, their ability to transfer bacterial infections and the isolation of these microorg…	2009	//	Singapore Medical Journal	50	2	208-211				#3768	Smith 2009
Impact of climate change on health and current policy responses in West Africa.		Excluded - does not fit 2 or more exclusion criteria	Countries in the West Africa region are among the poorest in the world and also vulnerable to the impact of climate changes. According to the Intergovernmental Panel on Climate Change, West Africa has experienced an increase in temperature ranging between 0.2°C to 2°C between 1970 and 2004. The years 2007 and 2008 were marked in the West African region by heavy rains causing flooding in several c…	2009	//	Commonwealth Health Ministers' Update 2009							#3797
Quality characteristics of lanhouin: a traditional processed fermented fish product in the Republic of Benin.	Anihouvi, V.; Ayernor, G. S.; Hounhouigan, J. D.; Sakyi-Dawson, E.	Excluded - does not fit 2 or more exclusion criteria	Lanhouin, a fermented fish product is processed by spontaneous and largely uncontrolled fermentation. Disadvantages of this type of fermentation are that very little control can be exercised over the fermentation process and the product is often of variable quality with inherent risks of quality defects. Samples of lanhouin processed from cassava croaker/cassava fish (Speudotolithus sp.) or Spani…	2006	//	African Journal of Food, Agriculture, Nutrition and Development	6	1	PRA7-PRA7				#3850	Anihouvi 2006
Help-seeking behavior of west African Migrants.	Knipscheer, J. W.; Kleber, R. J.	Excluded - does not fit 2 or more exclusion criteria	In this article, the authors present essential aspects of the help-seeking behavior with regard to mental health problems of Ghanaian migrants in the Netherlands. Samples of citizens in the general population (n=97) and outpatients treated in mental health care facilities (n=36) were included. Data were acquired by administering a semi-structured interview. Quantified data were analysed using hie…	2008	//	Journal of Community Psychology	36	7	915-928				#3863	Knipscheer 2008
Global dimensions and dynamics of the nutrition transition.	Popkin, B. M.	Excluded - does not fit 2 or more exclusion criteria	This article reviews some of the key dimensions of the nutrition transition. Among the topics covered are the shift toward obesity with some focus on the speed of change globally, the key dietary and physical activity dimensions, the shift toward a greater burden of obesity and nutrition-related non-communicable diseases among the poor, a comparison of overweight and underweight adult patterns in…	2005	//	SAJCN - South African Journal of Clinical Nutrition	18	2	162-164, 166				#3866	Popkin 2005
Impact of urban agriculture on malaria vectors in Accra, Ghana.	Klinkenberg, E.; McCall, P. J.; Wilson, M. D.; Amerasinghe, F. P.; Donnelly, M. J.	Excluded - does not fit 2 or more exclusion criteria	To investigate the impact of urban agriculture on malaria transmission risk in urban Accra larval and adult stage mosquito surveys, were performed. Local transmission was implicated as Anopheles spp. were found breeding and infected Anopheles mosquitoes were found resting in houses in the study sites. The predominant Anopheles species was Anopheles gambiae s.s. The relative proportion of molecula…	2008	//	Malaria Journal	7	151	(4 August 2008)-(4 August 2008)				#3884	Klinkenberg 2008
Human population, urban settlement patterns and their impact on Plasmodium falciparum malaria endemicity.	Tatem, A. J.; Guerra, C. A.; Kabaria, C. W.; Noor, A. M.; Hay, S. I.	Excluded - does not fit 2 or more exclusion criteria	Background - The efficient allocation of financial resources for malaria control and the optimal distribution of appropriate interventions require accurate information on the geographic distribution of malaria risk and of the human populations it affects. Low population densities in rural areas and high population densities in urban areas can influence malaria transmission substantially. Here, th…	2008	//	Malaria Journal	7	218	(27 October 2008)-(27 October 2008)				#3894	Tatem 2008
A study on the effect of garlic and Nigella sativa on some food poisoning bacteria isolated from ready-to-eat meat sandwiches in Alexandria City.	El-Mossalami, H. H. A.; Abd-El-Rahman, A. A.; Magdy, E. M.	Excluded - does not fit 2 or more exclusion criteria	100 random samples of ready-to-eat sausage, beef burger, shawarma and liver sandwiches (25 of each) were obtained from food restaurants and street-vendors with different sanitation levels in Alexandria City, Egypt. The samples were examined bacteriologically for aerobic plate count, Bacillus cereus, Streptococcus faecalis and Staphylococcus aureus count. The obtained results revealed that the mea…	2008	//	Assiut Veterinary Medical Journal	54	119	140-158				#3915	El-Mossalami 2008
Irrigated urban vegetable production in Ghana: sources of pathogen contamination and health risk elimination.	Amoah, P.; Drechsel, P.; Abaidoo, R. C.	Excluded - does not fit 2 or more exclusion criteria	Microbiological water and crop contamination was monitored on urban vegetable farms in Ghana. Faecal coliform and helminth egg contamination levels of irrigation water from drains, streams and shallow wells significantly exceeded WHO recommendations for unrestricted irrigation. High faecal coliform levels exceeding common guidelines for food quality were also recorded on lettuce irrespective of t…	2005	//	Irrigation and Drainage	54		S49-S61				#3930	Amoah 2005
Integrated water pollution assessment of the Ebrié Lagoon, Ivory Coast, West Africa.	Scheren, P. A. G. M.; Kroeze, C.; Janssen, F. J. J. G.; Hordijk, L.; Ptasinski, K. J.	Excluded - does not fit 2 or more exclusion criteria	An environmental pollution assessment of the Ebrié lagoon, the largest coastal ecosystem in Western Africa, was executed by applying the Driving force-Pressure-State-Impacts-Response (DPSIR) framework. The domestic and industrial activities in Abidjan and agricultural activities in the wider catchment area were identified as the main driving forces. Two-thirds of Biological Oxygen Demand (BOD) lo…	2004	//	Journal of Marine Systems	44	1/2	1-17				#3950	Scheren 2004
The effects of enhanced access to antiretroviral therapy: a qualitative study of community perceptions in Kampala city, Uganda.	Atuyambe, L.; Neema, S.; Otolok-Tanga, E.; Wamuyu-Maina, G.; Kasasa, S.; Wabwire-Mangen, F.	Excluded - does not fit 2 or more exclusion criteria	Introduction: Since 2001, Antiretroviral Therapy (ART) has been integrated as part of the Uganda National Program for Comprehensive HIV/AIDS Care and Support. If patients take Antiretroviral drugs (ARVs) as prescribed, quality of life is expected to improve and patients become healthier. It is, however, postulated that scale up of ARVs could erode the previous achievement in behaviour change inte…	2008	//	African Health Sciences	8	1	13-19				#3953	Atuyambe 2008
Determination of pollutant levels in water of River Challawa and in tap water from Kano industrial area, Kano State, Nigeria.	Akan, J. C.; Ogugbuaja, V. O.; Abdulrahman, F. I.; Ayodele, J. T.	Excluded - does not fit 2 or more exclusion criteria	Concentration of dissolved copper (Cu), cobalt (Co), zinc (Zn), iron (Fe), lead (Pb), manganese (Mn), chromium (Cr), as well as pH, redox potential (Eh), dissolved oxygen (DO), Total Dissolved Solid (TDS), temperature, nitrate, sulphate and phosphate were determined in River Challawa and tap water from Challawa, Sharada and Bompai industrial areas, Kano State, Nigeria. Samples were collected for …	2007	//	Research Journal of Environmental Sciences	1	5	211-219				#3973	Akan 2007
Role of women organizations in community development: a case study of Orlu Agricultural zone, Imo State.	Odurukwe, S. N.; Asiabaka, C. C.; Ugwoke, F. O.; Ehirim, N. C.; Ejiogu-Okereke, E. N.	Excluded - does not fit 2 or more exclusion criteria	This paper examines the role of women organizations in the development of rural communities in the Orlu agricultural zone of Imo State, Nigeria. A survey was conducted on 120 women in July to August 2005. Data was analysed using simple descriptive statistics. Women organizations were formed at different levels (community, village, and kindred) and along different ties (religious, family and socia…	2007	//	International Journal of Agriculture and Rural Development	9		85-91				#4048	Odurukwe 2007
Modern environmental health hazards: a public health issue of increasing significance in Africa.	Nweke, O. C.; Sanders, W. H., III	Excluded - does not fit 2 or more exclusion criteria	Objectives: Traditional hazards such as poor sanitation currently account for most of Africa's environmentally related disease burden. However, with rapid development absent appropriate safeguards for environment and health, modern environmental health hazards (MEHHs) may emerge as critical contributors to the continent's disease burden. We review recent evidence of human exposure to and health e…	2009	//	Environmental Health Perspectives	117	6	863-870				#4057	Nweke 2009
A systematic integrated approach for crafting poverty reduction and sustainable development projects.	Downs, T. J.	Excluded - does not fit 2 or more exclusion criteria	Poverty reduction and sustainable development programmes lack a systematic, integrated approach that serves to frame issues, simplify complexity and guide action. Responding to five common challenges yields such an approach: (1) How diverse groups can work together effectively, mitigating power inequities and corruption; (2) How to prioritize problems more objectively; (3) How to build sufficient…	2007	//	Natural Resources Forum	31	1	35-50				#4060	Downs 2007
Socioeconomic position and hypertension: a study of urban civil servants in Ghana.	Addo, J.; Smeeth, L.; Leon, D. A.	Excluded - does not fit 2 or more exclusion criteria	Background: The association of socioeconomic position and cardiovascular disease risk factors in low- and middle-income countries has not been as consistent as that reported from high-income countries. Methods: A cross-sectional study of 1015 participants from seven civil service departments in Accra, Ghana, was conducted in 2006. Hypertension was diagnosed when the mean of a second and third blo…	2009	//	Journal of Epidemiology & Community Health	63	8	646-650				#4085	Addo 2009
Spatial and socio-behavioral patterns of HIV prevalence in the Democratic Republic of Congo.	Messina, J. P.; Emch, M.; Muwonga, J.; Mwandagalirwa, K.; Edidi, S. B.; Mama, N.; Okenge, A.; Meshnick, S. R.	Excluded - does not fit 2 or more exclusion criteria	This study uses a 2007 population-based household survey to examine the individual and community-level factors that increase an individual's risk for HIV infection in the Democratic Republic of Congo (DRC). Using the 2007 DRC Demographic Health Surveillance (DHS) Survey, we use spatial analytical methods to explore sub-regional patterns of HIV infection in the DRC. Geographic coordinates of surve…	2010	//	Social Science & Medicine	71	8	1428-1435				#4089	Messina 2010
Pattern of alcohol consumption among commercial road transport workers in a semi-urban community in south western Nigeria.	Abiona, T. C.; Aloba, O. O.; Fatoye, F. O.	Excluded - does not fit 2 or more exclusion criteria	Objectives: To determine prevalence and pattern of alcohol use, evaluate the level of awareness of the harmful consequences of drinking and determine the relationship between alcohol use and some selected factors among commercial road transport workers. Design: Cross-sectional survey. Setting: All the five motor parks spread over Ile-Ife, a semi-urban community in south western Nigeria. Results: …	2006	//	East African Medical Journal	83	9	494-499				#4098	Abiona 2006
Distance threshold for the effect of urban agriculture on elevated self-reported malaria prevalence in Accra, Ghana.	Stoler, J.; Weeks, J. R.; Getis, A.; Hill, A. G.	Excluded - does not fit 2 or more exclusion criteria	Irrigated urban agriculture (UA), which has helped alleviate poverty and increase food security in rapidly urbanizing sub-Saharan Africa, may inadvertently support malaria vectors. Previous studies have not identified a variable distance effect on malaria prevalence from UA. This study examines the relationships between self-reported malaria information for 3,164 women surveyed in Accra, Ghana, i…	2009	//	American Journal of Tropical Medicine and Hygiene	80	4	547-554				#4105	Stoler 2009
Water disinfection and hygiene behaviour in an urban slum in Kenya: impact on childhood diarrhoea and influence of beliefs.	Graf, J.; Meierhofer, R.; Wegelin, M.; Mosler, H. J.	Excluded - does not fit 2 or more exclusion criteria	In this research project, we studied factors that presumably affect the incidence of diarrhoea among young children in urban slums in developing countries: consumption of safe drinks, hygiene behaviour, cleanliness of household surroundings and the quality of raw water. Beliefs concerning the causes of diarrhoea were also related to health-improving behaviour, namely the application of the water-…	2008	//	International Journal of Environmental Health Research	18	5	335-355				#4122	Graf 2008
Physical education in grades 10 and 11: a survey of selected Western Cape high schools in South Africa.	Deventer, K. J. van	Excluded - does not fit 2 or more exclusion criteria	This study determines the perspectives of Life Orientation (LO) teachers regarding the implementation of LO with specific reference to the Learning Outcome Physical Education (PE) in the Further Education and Training (FET) Band (Grades 10 and 11) in randomly selected high schools in the Western Cape. A total of 124 high schools (Grades 8-11) were surveyed. The data were analysed using Statistica…	2008	//	African Journal for Physical, Health Education, Recreation and Dance	14	4	373-387				#4137	Deventer 2008
Strengthening public health surveillance and response using the health systems strengthening agenda in developing countries.	Nsubuga, P.; Nwanyanwu, O.; Nkengasong, J. N.; Mukanga, D.; Trostle, M.	Excluded - does not fit 2 or more exclusion criteria	There is increased interest in strengthening health systems for developing countries. However, at present, there is common uncertainty about how to accomplish this task. Specifically, several nations are faced with an immense challenge of revamping an entire system. To accomplish this, it is essential to first identify the components of the system that require modification. The World Health Organ…	2010	//	BMC Public Health	10	Suppl. 1	S5-S5				#4138	Nsubuga 2010
Heavy metals in an urban valley bottom soil in South-western Nigeria.	Oluwatosin, G. A.; Jaiyeola, O. M.; Banjoko, V. A.; Aikore, O. D.; Akinbola, G. E.	Excluded - does not fit 2 or more exclusion criteria	Valley bottom soils were investigated for heavy metal contamination to assess the possible risk for human nutrition and health in the city of Ibadan in southwestern Nigeria. Seventeen soil and seventeen plant samples were taken from valley bottom land of major streams within the city where intensive dry season farming are being practiced. The contents of Pb, Cr, Ni, Co, Cu and Zn were analyzed. T…	2005	//	Discovery and Innovation	17	1/2	85-93				#4156	Oluwatosin 2005
Spatial and demographic patterns of Cholera in Ashanti region - Ghana.	Osei, F. B.; Duker, A. A.	Excluded - does not fit 2 or more exclusion criteria	Background - Cholera has claimed many lives throughout history and it continues to be a global threat, especially in countries in Africa. The disease is listed as one of three internationally quarantinable diseases by the World Health organization, along with plague and yellow fever. Between 1999 and 2005, Africa alone accounted for about 90% of over 1 million reported cholera cases worldwide. In…	2008	//	International Journal of Health Geographics	7	44	(12 August 2008)-(12 August 2008)				#4172	Osei 2008
Environmental issues and peri-urban agriculture in Mauritania. / Environnement et agriculture périurbaine en Mauritanie.	Margiotta, M.; Baudoin, W.	Excluded - does not fit 2 or more exclusion criteria	After describing the current situation in Mauritania and the challenges the government faces in securing food supplies, the authors analyse current agricultural production in urban and peri-urban zones (particularly in the kebbas of Nouakchott). They attempt to identify the reasons for its development (current market liberalization measures, withdrawal of input subsidies, move away from rice grow…	1999	//	Agriculture périurbaine en Afrique subsaharienne. Actes de l'atelier international, Montpellier, France, 20-24 avril 1998.			221-230				#4178	Margiotta 1999
Market profiles and trade in medicinal plants in the Lowveld, South Africa.	Botha, J.; Witkowski, E. T. F.; Shackleton, C. M.	Excluded - does not fit 2 or more exclusion criteria	Rising demand for medicinal plants has led to increased pressure on wild plant populations. This, combined with shrinking habitats, means that many species in South Africa are now facing local extinction. In 1997, a study was initiated to determine the extent of trade in medicinal plants in the South African Lowveld (the low lying plains to the east of the Drakensberg escarpment), and to investig…	2004	//	Environmental Conservation	31	1	38-46				#4195	Botha 2004
Treatment of malaria from monotherapy to artemisinin-based combination therapy by health professionals in urban health facilities in Yaoundé, central province, Cameroon.	Sayang, C.; Gausseres, M.; Vernazza-Licht, N.; Malvy, D.; Bley, D.; Millet, P.	Excluded - does not fit 2 or more exclusion criteria	Background: After adoption of artesunate-amodiaquine (AS/AQ) as first-line therapy for the treatment of uncomplicated malaria by the malaria control programme, this study was designed to assess the availability of anti-malarial drugs, treatment practices and acceptability of the new protocol by health professionals, in the urban health facilities and drugstores of Yaoundé city, Cameroon. Methods:…	2009	//	Malaria Journal	8	176	(29 July 2009)-(29 July 2009)				#4198	Sayang 2009
Differences in antiretroviral scale up in three South African provinces: the role of implementation management.	Schneider, H.; Coetzee, D.; Rensburg, D. van; Gilson, L.	Excluded - does not fit 2 or more exclusion criteria	Background: South Africa's antiretroviral programme is governed by defined national plans, establishing treatment targets and providing funding through ring-fenced conditional grants. However, in terms of the country's quasi-federal constitution, provincial governments bear the main responsibility for provision of health care, and have a certain amount of autonomy and therefore choice in the way …	2010	//	BMC Health Services Research	10	Suppl. 1	S4-S4				#4199	Schneider 2010
Risk mapping for avian influenza: a social-ecological problem.	Cumming, G. S.	Excluded - does not fit 2 or more exclusion criteria	Pathogen dynamics are inseparable from the broader environmental context in which pathogens occur. Although some pathogens of people are primarily limited to the human population, occurrences of zoonoses and vector-borne diseases are intimately linked to ecosystems. The emergence of these diseases is currently being driven by a variety of influences that include, among other things, changes in th…	2010	//	Ecology and Society	15	3	art 32-art 32				#4201	Cumming 2010
Treatment interruption in a primary care antiretroviral therapy program in South Africa: cohort analysis of trends and risk factors.	Kranzer, K.; Lewis, J. J.; Ford, N.; Zeinecker, J.; Orrell, C.; Lawn, S. D.; Bekker, L. G.; Wood, R.	Excluded - does not fit 2 or more exclusion criteria	Objective: To investigate antiretroviral treatment (ART) interruption in a long-term treatment cohort in South Africa. Methods: All adults accessing ART between 2004 and 2009 were included in this analysis. Defaulting was defined as having stopped all ART drugs for more than 30 days. Treatment interrupters were patients who defaulted and returned to care during the study, whereas loss to follow-u…	2010	//	JAIDS, Journal of Acquired Immune Deficiency Syndromes	55	3	e17-e23				#4208	Kranzer 2010
In vitro genotoxicity of wastewaters from the town of Settat, Morocco.	El-Asslouj, J.; Amahdar, L.; Glouib, K.; Kholtei, S.; Paaza, N. E.; Verschaeve, L.; Hilali, A.	Excluded - does not fit 2 or more exclusion criteria	In recent years, the town of Settat has seen a considerable industrial growth, which has resulted in increased environmental pollution. This includes pollution by household and industrial wastewaters, which are released into the Boumoussa River without any preliminary treatment. The river valley crosses the community of Mzamza 8 km to the north of the town. Years of drought forced members of the …	2009	//	Archives of Industrial Hygiene and Toxicology	60	3	289-296				#4211	El-Asslouj 2009
Impact of noise on hearing amongst commercial motor bike riders in Benin-City, Nigeria.	Ibhazehiebo, K.; Ighoroje, A. D. A.; Uche, O. K.; Ogisi, F. O.; Iyawe, V. I.	Excluded - does not fit 2 or more exclusion criteria	The ambient noise level and noise-induced hearing impairment (NIHI) in 200 motorbike riders from six motorbike parks were evaluated. All were males aged between 20-62 years. Subjects were sampled using a cluster sampling technique. Parameters measured were environmental noise using the noise meter (peters) and hearing function using an audiometer (amplaid). A control group of 150 males was select…	2008	//	Journal of Medicine and Biomedical Research	7	1/2	30-36				#4226	Ibhazehiebo 2008
Physical fitness and health risk assessment of urban black females.	Coetsee, M. F.	Excluded - does not fit 2 or more exclusion criteria	Whereas coronary heart disease was not a major cause of death among black populations of South Africa in the past, the situation is fast changing. Health and fitness providers should give special attention to the modifiable risk factors of coronary heart disease for all populations. The aim of the present study was to identify the health risk factors present among 65 urban black females joining a…	2004	//	African Journal for Physical, Health Education, Recreation and Dance	10	4	259-270				#4255	Coetsee 2004
Should obesity be blamed for the high prevalence rates of hypertension in black South African women?	Schutte, A. E.; Huisman, H. W.; Rooyen, J. M. van; Schutte, R.; Malan, L.; Reimann, M.; Ridder, J. H. de; Merwe, A. van der; Schwarz, P. E. H.; Malan, N. T.	Excluded - does not fit 2 or more exclusion criteria	Hypertension is highly prevalent in South Africa, resulting in high stroke mortality rates. Since obesity is very common among South African women, it is likely that obesity contributes to the hypertension prevalence. The aims were to determine whether black African women have higher blood pressures (BPs) than Caucasian women, and whether obesity is related to their cardiovascular risk. African (…	2008	//	Journal of Human Hypertension	22	8	528-536				#4270	Schutte 2008
Toxic waste and health effects in Abidjan City, Ivory Coast. / Déchets toxiques déversés à Abidjan (Côte-d'Ivoire) et conséquences sanitaires.	Bohand, X.; Monpeurt, C.; Bohand, S.; Cazoulat, A.	Excluded - does not fit 2 or more exclusion criteria	Accidental chemical pollution can have serious effects on human health. In 2006, the tanker vessel Probo Koala discharged hundreds of tons of toxic waste at many sites in Abidjan City, Ivory Coast. In the following days and weeks, thousands of people presented with signs of poisoning. Analysis of the waste demonstrated the presence of toxic chemicals such as mercaptans and hydrogen sulfide. The f…	2007	//	Médecine Tropicale	67	6	620-624				#4273	Bohand 2007
The prevalence of common mental disorders in urban slums with displaced persons in Colombia. / Prevalencia de trastornos mentales comunes en barrios marginales urbanos con población desplazada en Colombia.	Puertas, G.; Ríos, C.; Valle, H. del	Excluded - does not fit 2 or more exclusion criteria	Objectives: To investigate the prevalence of common mental disorders in groups with a high percentage of families who have been displaced by armed conflict and political instability and are living in urban slum areas on the outskirts of Sincelejo, a city in the department of Sucre, Colombia. Methods: A cross-sectional study was conducted, with two-stage random cluster sampling, in slum neighbourh…	2006	//	Revista Panamericana de Salud Pública/Pan American Journal of Public Health	20	5	324-330				#4274	Puertas 2006
Adenovirus detection in shellfish and urban sewage in Morocco (Casablanca region) by the polymerase chain reaction.	Karamoko, Y.; Ibenyassine, K.; Aitmhand, R.; Idaomar, M.; Ennaji, M. M.	Excluded - does not fit 2 or more exclusion criteria	Human enteric viruses are largely excreted in faeces. These resistance of these viruses in the environment makes their faecal-oral transmission easier. Filter feeder organisms such as the mussels are bio-accumulators of viruses contaminating their aquatic environment. Thus, undercooked shellfish consumption involves sanitary risks. Thirty samples of mussels (Mytilus sp.), were tested, half were f…	2005	//	Journal of Virological Methods	126	1/2	135-137				#4295	Karamoko 2005
Neurobehavioural methods, effects and prevention: workers' human rights are why the field matters for developing countries.	London, L.	Excluded - does not fit 2 or more exclusion criteria	Little research into neurobehavioural methods and effects occurs in developing countries, where established neurotoxic chemicals continue to pose significant occupational and environmental burdens, and where agents newly identified as neurotoxic are also widespread. Much of the morbidity and mortality associated with neurotoxic agents remains hidden in developing countries as a result of poor cas…	2009	//	NeuroToxicology	30	6	1135-1143				#4311	London 2009
Barriers to managing chronic illness among urban households in coastal Kenya.	Porter, T.; Chuma, J.; Molyneux, C.	Excluded - does not fit 2 or more exclusion criteria	The burden of chronic illnesses is rising throughout the world but information on barriers to managing such diseases in developing countries is scarce. Qualitative data from focus group discussions and interview transcripts from a longitudinal study involving 22 households in urban, coastal Kenya were analysed. Themes around barriers to chronic illness care were identified and a conceptual framew…	2009	//	Journal of International Development	21	2	271-290				#4320	Porter 2009
From HIV prevention to HIV protection: addressing the vulnerability of girls and young women in urban areas.	Mabala, R.	Excluded - does not fit 2 or more exclusion criteria	This paper argues that there is a need to revisit prevention methodologies with regard to HIV/AIDS, especially in relation to urban areas. Unlike in other epidemics, where it was recognized that the physical and social environments had a key role, HIV/AIDS has become the terrain of moralists, who insist that individual behaviour drives the epidemic and who pour millions of dollars into individual…	2006	//	Environment and Urbanization	18	2	407-432				#4331	Mabala 2006
Social determinants of health and health inequities in Nakuru (Kenya).	Muchukuri, E.; Grenier, F. R.	Excluded - does not fit 2 or more exclusion criteria	Background: Dramatic inequalities dominate global health today. The rapid urban growth sustained by Kenya in the last decades has created many difficulties that also led to worsening inequalities in health care. The continuous decline in its Human Development Index since the 1990s highlights the hardship that continues to worsen in the country, against the general trend of Sub-Saharan Africa. Thi…	2009	//	International Journal for Equity in Health	8	16	(14 May 2009)-(14 May 2009)				#4350	Muchukuri 2009
A paradigm shift in Life Orientation: a review.	Deventer, K. J. van	Excluded - does not fit 2 or more exclusion criteria	This article focuses on defining physical education (PE) and making a case for a paradigm shift in Life Orientation (LO) in the National Curriculum Statement (NCS). Since the 1880's a number of developments regarding PE syllabi were experienced in South Africa (SA). The current emphasis in LO within the South African context is on integration, personalisation, social justice and equity. To make a…	2007	//	South African Journal for Research in Sport, Physical Education and Recreation	29	2	131-146				#4355	Deventer 2007
Microbiological quality of re-packaged sweets sold in metropolitan Kano, Nigeria.	Kawo, A. H.; Abdulmumin, F. N.	Excluded - does not fit 2 or more exclusion criteria	Some readily-available sweet samples comprising of three brands coded A, B and C re-packaged for sale in Kurmi market of metropolitan Kano, Nigeria were microbiologically examined for the load and type of bacteria and fungi. Samples from brand A had average aerobic bacterial and fungal counts of 5.40×102 cfu/g and 1.30×102 cfu/g respectively. Samples from brand B had average aerobic bacterial and…	2009	//	Bayero Journal of Pure and Applied Sciences	2	1	154-159				#4358	Kawo 2009
A preliminary assessment of the impact of solid wastes on soils and groundwater system in parts of Port Harcourt City and its environs, rivers state, Nigeria.	Udom, G. J.; Esu, E. O.	Excluded - does not fit 2 or more exclusion criteria	Soil and groundwater samples from four refuse dumpsite locations in Port Harcourt city and its environs were studied to assess the impact of solid wastes on soils and groundwater system in the area. The study shows significant abundances of Cu, Pb, Zn in soils, in the following ranges Cu: 0.0055-2.31%, Pb: 0.002-3.08%, and Zn 0.001-1.93%. This shows that the soils are contaminated to hazardous le…	2005	//	Global Journal of Environmental Sciences	4	1	23-30				#4374	Udom 2005
Comparison of microbial contamination at various sites along the Plankenburg- and Diep Rivers, Western Cape, South Africa.	Paulse, A. N.; Jackson, V. A.; Khan, W.	Excluded - does not fit 2 or more exclusion criteria	This study was aimed at investigating and comparing the microbial contamination levels at various sites in the Plankenburg and Diep Rivers in the Western Cape, South Africa. Sampling of sites along the Plankenburg River started in June 2004 and continued for a period of 1 year until June 2005. Sampling of the Diep River sites started in March 2005 and continued for a period of 9 months until Nove…	2009	//	Water SA	35	4	469-478				#4377	Paulse 2009
Heavy metal contatimination of amaranthus grown along major highways in Lagos.	Atayese, M. O.; Eigbadon, A. I.; Oluwa, K. A.; Adesodun, J. K.	Excluded - does not fit 2 or more exclusion criteria	Consumption of food contaminated with heavy metals is a major source of health problems for man and animals. Vegetable cropping along major highways with heavy vehicular movement has been a serious concern to food safety experts in large cities. A study was, therefore, carried out in two major highways in Lagos, Nigeria to determine the extent of lead (Pb) and cadmium (Cd) contamination in vegeta…	2008	//	African Crop Science Journal	16	4	225-235				#4381	Atayese 2008
Determination of post-dredging concentrations of selected trace metals in water, sediment and the freshwater mudfish (Clarias gariepinus) from Ikpoba river in Benin City, Edo State, Nigeria.	Obasohan, E. E.; Oronsaye, J. A. O.; Eguavoen, O. I.	Excluded - does not fit 2 or more exclusion criteria	This investigation monitored the post-dredging concentrations of Cu, Mn, Zn, Cr, Ni and Pb in the water, sediment and the freshwater mudfish, Clarias gariepinus, from Ikpoba River in Benin City, Nigeria, over a six-month (February-July, 2005) period. The results showed that the levels of Mn, Ni and Pb in water and Cu, Mn, Cr and Pb in fish were higher than the recommended levels in drinking water…	2007	//	African Journal of Biotechnology	6	4	470-474				#4387	Obasohan 2007
Contrasts in availability and consumption of animal protein in Bioko Island, West Africa: the role of bushmeat.	Albrechtsen, L.; Fa, J. E.; Barry, B.; Macdonald, D. W.	Excluded - does not fit 2 or more exclusion criteria	Most protein in sub-Saharan Africa comes from animal sources, a significant proportion of this from wild species or bushmeat. Availability of protein sources to human populations in Africa has not been studied before, perhaps because most population centres are too large for data collection to be practicable. Assessment of the availability and consumption of animal protein within the city of Mala…	2005	//	Environmental Conservation	32	4	340-348				#4388	Albrechtsen 2005
Linking biodiversity, diet and health in policy and practice.	Johns, T.; Eyzaguirre, P. B.	Excluded - does not fit 2 or more exclusion criteria	Simplification of human diets associated with increased accessibility of inexpensive agricultural commodities and erosion of agrobiodiversity leads to nutrient deficiencies and excess energy consumption. Non-communicable diseases are growing causes of death and disability worldwide. Successful food systems in transition effectively draw on locally-available foods, food variety and traditional foo…	2006	//	Proceedings of the Nutrition Society	65	2	182-189				#4389	Johns 2006
Molecular approach and bacterial quality of drinking water of urban and rural communities in Egypt.	Abo-Amer, A. E.; Soltan, E. M.; Abu-Gharbia, M. A.	Excluded - does not fit 2 or more exclusion criteria	Water is necessary to life so when supplied as drinking water to consumers, a satisfactory quality must be maintained. In Egypt, infectious intestinal diseases are the major cause of hospitalization in almost all regions. The purpose of this study was to evaluate the microbiological quality of treated and untreated water samples from urban and rural communities. Thirty-five samples of treated (ch…	2008	//	Acta Microbiologica et Immunologica Hungarica	55	3	311-326				#4392	Abo-Amer 2008
Biological and chemical evaluation of sewage water pollution in the Rietvlei nature reserve wetland area, South Africa.	Oberholster, P. J.; Botha, A. M.; Cloete, T. E.	Excluded - does not fit 2 or more exclusion criteria	Macroinvertebrate communities in Rietvlei nature reserve wetland area and their relationship with water quality were studied with the aim to evaluate their use as potential indicators of pollution. Sampling locations were selected to include outlets from swage effluent, agricultural and informal residential runoff. A large increase in nutrient concentrations was observed downstream from discharge…	2008	//	Environmental Pollution	156	1	184-192				#4393	Oberholster 2008
Health transition in Africa: practical policy proposals for primary care.	Maher, D.; Smeeth, L.; Sekajugo, J.	Excluded - does not fit 2 or more exclusion criteria	Sub-Saharan Africa is undergoing health transition as increased globalization and accompanying urbanization are causing a double burden of communicable and noncommunicable diseases. Rates of communicable diseases such as HIV/AIDS, tuberculosis and malaria in Africa are the highest in the world. The impact of noncommunicable diseases is also increasing. For example, age-standardized mortality from…	2010	//	Bulletin of the World Health Organization	88	12	943-948				#4416	Maher 2010
Reproductive health experiences among women with physical disabilities in the Northwest Region of Cameroon.	Bremer, K.; Cockburn, L.; Ruth, A.	Excluded - does not fit 2 or more exclusion criteria	Objective: To investigate the reproductive health experiences among women with physical disabilities in the Northwest Region of Cameroon. Methods: Data were collected in the city of Bamenda through semi-structured interviews with women with mobility impairments, discussions with healthcare providers, hospital observations, and field notes. Interviews were transcribed verbatim, coded and analyzed …	2010	//	International Journal of Gynecology & Obstetrics	108	3	211-213				#4462	Bremer 2010
Influence of social connectedness, commu-nication and monitoring on adolescent sexual activity in Ghana.	Kumi-Kyereme, A.; Awusabo-Asare, K.; Biddlecom, A.; Tanle, A.	Excluded - does not fit 2 or more exclusion criteria	This paper examines connectedness to, communication with and monitoring of unmarried adolescents in Ghana by parents, other adults, friends and key social institutions and the roles these groups play with respect to adolescent sexual activity. The paper draws on 2004 nationally-representative survey data and qualitative evidence from focus group discussions and in-depth interviews with adolescent…	2007	//	African Journal of Reproductive Health	11	3	133-147				#4470	Kumi-Kyereme 2007
Air pollution problems and diseases caused by hazardous gases in Quetta, Pakistan.	Ilyas, S. Z.; Nasir, S. M.; Raza, S. M.	Excluded - does not fit 2 or more exclusion criteria	Nowadays air over major cities throughout the world has become over burdened with gases produced by automobiles. The death rate due to automobiles pollution is increasing rapidly in the metropolitan areas. With passage of time people realized that polluted air had serious effects on their health, climate and economics. Weather and climate have the integrated impact on human activities which are r…	2008	//	Journal of Applied Sciences and Environmental Management	12	1	123-126				#4494	Ilyas 2008
Rates of fluid ingestion alter pacing but not thermoregulatory responses during prolonged exercise in hot and humid conditions with appropriate convective cooling.	Dugas, J. P.; Oosthuizen, U.; Tucker, R.; Noakes, T. D.	Excluded - does not fit 2 or more exclusion criteria	The aim of the study was to examine the effects of fluid replacement on thermoregulation and cycling performance in hot, humid conditions. Six male cyclists (PPO=426±39 W) performed six 80 km time trials. Subjects replaced 0% (0); 33% (33); 66% (66); or 100% (100) of the weight lost during an "ad libitum" trial (Ad Lib). In another condition (WET), subjects rinsed their mouths at 10 km intervals.…	2009	//	European Journal of Applied Physiology	105	1	69-80				#4514	Dugas 2009
The risk factors for elevated blood pressure and how to address cardiovascular risk factors: a review in paediatric populations.	Monyeki, K. D.; Kemper, H. C. G.	Excluded - does not fit 2 or more exclusion criteria	This paper examines the epidemiology of hypertension and management strategies of cardiovascular diseases (CVDs) in paediatric populations in sub-Saharan Africa and other parts of the world in the 21st century. A computerized literature search was carried out using Medline, Evidence-Based Child Health (A Cochrane Review Journal), the Cochrane Library and Cochrane Child Health Field. A manual sear…	2008	//	Journal of Human Hypertension	22	7	450-459				#4520	Monyeki 2008
How to do (or not to do) ... a benefit incidence analysis.	McIntyre, D.; Ataguba, J. E.	Excluded - does not fit 2 or more exclusion criteria	Benefit incidence analysis (BIA) considers who (in terms of socio-economic groups) receive what benefit from using health services. While traditionally BIA has focused on only publicly funded health services, to assess whether or not public subsidies are 'pro-poor', the same methodological approach can be used to assess how well the overall health system is performing in terms of the distribution…	2011	//	Health Policy and Planning	26	2	174-182				#4527	McIntyre 2011
From cradle to grave... and then what? The role of environmental factors in the distribution of pollutants around the city of Gweru's dumpsite.	Matsa, M.; Mutekwa, T.	Excluded - does not fit 2 or more exclusion criteria	Little has been documented on the hidden relationship between environmental factors and pollutants spreading from municipal dumpsites in Zimbabwe (DNR, 1993; Chenje et al, 1998; Masocha, 2004), yet such information can be useful for urban land use planning purposes to safeguard both people and the environment against pollution and its related effects. This study aims to evaluate the role of envir…	2009	//	Journal of Sustainable Development in Africa	11	1	174-185				#4530	Matsa 2009
Local-level mortality surveillance in resource-limited settings: a case study of Cape Town highlights disparities in health.	Groenewald, P.; Bradshaw, D.; Daniels, J.; Zinyakatira, N.; Matzopoulos, R.; Bourne, D.; Shaikh, N.; Naledi, T.	Excluded - does not fit 2 or more exclusion criteria	Objective: To identify the leading causes of mortality and premature mortality in Cape Town, South Africa, and its subdistricts, and to compare levels of mortality between subdistricts. Methods: Cape Town mortality data for the period 2001-2006 were analysed by age, cause of death and sex. Cause-of-death codes were aggregated into three main cause groups: (i) pre-transitional causes (e.g. communi…	2010	//	Bulletin of the World Health Organization	88	6	444-451				#4540	Groenewald 2010
Head and neck injuries: 184 cases in Mali. / Traumatologie cervico-faciale: 184 cas au Mali.	Keita, M.; Doumbia, K.; Diani, M.; Diallo, M.; Coulibaly, M.; Timbo, S. K.; Mohamed, M. A.	Excluded - does not fit 2 or more exclusion criteria	This prospective descriptive study was carried out from August 2007 to January 2008 in the emergency surgery department of Gabriel Touré Hospital in Bamako, Mali. A series of 184 patients treated for head and neck injuries was compiled. Patients presenting strictly neurosurgical lesions were excluded. Most of the patients included in this series were young single city-dwelling males (mean, age, 2…	2010	//	Médecine Tropicale	70	2	172-174				#4551	Keita 2010
Safety of street vended meat products - chicken and beef suya.	Ologhobo, A. D.; Omojola, A. B.; Ofongo, S. T.; Moiforay, S.; Jibir, M.	Excluded - does not fit 2 or more exclusion criteria	Suya chicken (A) and beef (B) samples classified according to state: TA1 B1 - raw; TA2 B2 - spiced; TA3 B3 - spiced and roasted; TA4 B4 - left over, unheated, spiced and roasted suya of the following day, TA5 B5 - leftover, heated, spiced and roasted suya of the following day, were collected from three locations in Ibadan metropolis, to identify the specific microorganisms in street vended chicke…	2010	//	African Journal of Biotechnology	9	26	4091-4095				#4555	Ologhobo 2010
The effects of medium-chain triacylglycerol and carbohydrate ingestion on ultra-endurance exercise performance.	Goedecke, J. H.; Clark, V. R.; Noakes, T. D.; Lambert, E. V.	Excluded - does not fit 2 or more exclusion criteria	The aims of the study were to determine if medium-chain triacylglycerol (MCT), ingested in combination with carbohydrate (CHO), would alter substrate metabolism and improve simulated competitive ultra-endurance cycling performance. Eight endurance-trained cyclists from South Africa took part in this randomized, single-blind crossover study [date not given]. On two separate occasions, subjects cyc…	2005	//	International Journal of Sport Nutrition and Exercise Metabolism	15	1	15-27				#4564	Goedecke 2005
How can natural products serve as a viable source of lead compounds for the development of new/novel anti-malarials?	Guantai, E.; Chibale, K.	Excluded - does not fit 2 or more exclusion criteria	Malaria continues to be an enormous global health challenge, with millions of new infections and deaths reported annually. This is partly due to the development of resistance by the malaria parasite to the majority of established anti-malarial drugs, a situation that continues to hamper attempts at controlling the disease. This has spurred intensive drug discovery endeavours geared towards identi…	2011	//	Malaria Journal	10	Suppl. 1	S2-S2				#4577	Guantai 2011
Pattern and outcome of road traffic accidents in a suburban community in Nigeria.	Osime, O. C.; Elusoji, S. O.; Eboreime, O.	Excluded - does not fit 2 or more exclusion criteria	Background: There is an increase in the incidence of road traffic accidents in Nigeria, with evidence of poor data from many sub-urban communities. Objectives: To determine the pattern and outcome of road traffic accidents and their management, with a view to identifying control measures and help reduce morbidity and mortality. Patients and Methods: A retrospective study of cases of Road Traffic …	2009	//	Annals of Biomedical Sciences	8	1	un-un				#4588	Osime 2009
Hypertension-related knowledge, attitudes and life-style practices among hypertensive patients in a sub-urban Nigerian community.	Iyalomhe, G. B. S.; Iyalomhe, S. I.	Excluded - does not fit 2 or more exclusion criteria	Hypertension (htn) is an important public health challenge at Auchi, Nigeria. The purpose of this qualitative phenomenological survey was to determine hypertensive patients' knowledge, perceptions, attitudes and life-style practices so as to optimize their health and treatment needs. We examined a cohort of 108 randomly selected hypertensive by means of a self-structured questionnaire and a detai…	2010	//	Journal of Public Health and Epidemiology	2	4	71-77				#4601	Iyalomhe 2010
Complementary and alternative medicine in the management of hypertension in an urban Nigerian community.	Osamor, P. E.; Owumi, B. E.	Excluded - does not fit 2 or more exclusion criteria	Background: Hypertension is a common non communicable condition worldwide. In developing countries (including Nigeria), the use of complementary and alternative medicine (CAM) is common. This study investigated the frequency and factors associated with use of CAM among hypertensive subjects in an urban Nigerian community. Perspectives about the management of hypertension were obtained from CAM pr…	2010	//	BMC Complementary and Alternative Medicine	10	36	(19 July 2010)-(19 July 2010)				#4602	Osamor 2010
Significance of African traditional foods in Nairobi City markets, Kenya.	Adeka, R.; Maundu, P.; Imbumi, M.	Excluded - does not fit 2 or more exclusion criteria	Nairobi has a population characterized by diverse community groups consisting of local people and others from different regions of the world. This population represents a diversity of cultures, each with its own types of food. It is expected therefore that the foods sold in the city markets reflect this diversity of cultures due to the demand that such diversity creates. Thus, diversity of local …	2009	//	Acta Horticulturae		806(Vol 2)	451-458				#4659	Adeka 2009
The impact of climate change on health in the East, Central and Southern African (ECSA) region.	Shongwe, S. V.	Excluded - does not fit 2 or more exclusion criteria	Climate change is occurring at an unprecedented rate throughout the world largely as a result of human activity. Global warming is caused by rising fossil fuel burning and land use changes which cause emission of greenhouse gases (GHGs) such as carbon dioxide (CO2), nitrogen dioxide (N2O) and methane (CH4). Although emission of greenhouse gases in Africa is low (about 3.5 per cent) compared to ot…	2009	//	Commonwealth Health Ministers' Update 2009							#4667	Shongwe 2009
Obesity and reproductive performance in women.	Ogbuji, Q. C.	Excluded - does not fit 2 or more exclusion criteria	Obesity and overweight are not only problem of developed nations but also an increasing problem in developing countries with health consequences. Studies have highlighted the link between obesity, infertility and adverse reproductive health outcome. Obesity contributes majorly to two most common medical risks in pregnancy: diabetes and hypertension. It is associated with increased risk of large-f…	2010	//	African Journal of Reproductive Health	14	3	143-151				#4682	Ogbuji 2010
The United Kingdom neighbourhood road safety initiative: baseline results on risk factors for children in deprived communities.	Christie, N.; Ward, H.; Kimberlee, R. H.; Towner, E.; Thoreau, R.	Excluded - does not fit 2 or more exclusion criteria	The United Kingdom (UK) is unique in having a national target to reduce injuries among deprived communities. Between 2004 and 2007 the UK government led the Neighbourhood Road Safety Initiative (NRSI) to tackle the significantly higher incidence of road traffic injury among disadvantaged communities especially among children. The &lt;pounds&gt;17 M initiative involved 15 municipalities in the UK …	2007	//	African Safety Promotion	5	2	42-50				#4690	Christie 2007
Global health and the global economic crisis.	Benatar, S. R.; Gill, S.; Bakker, I.	Excluded - does not fit 2 or more exclusion criteria	Although the resources and knowledge for achieving improved global health exist, a new, critical paradigm on health as an aspect of human development, human security, and human rights is needed. Such a shift is required to sufficiently modify and credibly reduce the present dominance of perverse market forces on global health. New scientific discoveries can make wide-ranging contributions to impr…	2011	//	American Journal of Public Health	101	4	646-653				#4695	Benatar 2011
Quantification of aflatoxin B1 in ready-to-use food thickeners in South-east geo-political zone in Nigeria.	Okwu, G. I.; Achar, P. N.; Sharma, S. K.	Excluded - does not fit 2 or more exclusion criteria	A total of 150 ready to use food thickeners were randomly collected from various markets in both urban and rural settings. Four of the samples tested Achi (Brachystegia eurycoma), Akpalata (Afzelia africana), Ofor (Detarium microcarpum), and Ukpo (Mucuna flagellipes) were contaminated with fungal flora. The most common and prevalent fungi observed on incubated powdered form of food thickeners on …	2010	//	African Journal of Microbiology Research	4	16	1788-1793				#4724	Okwu 2010
Temporal lead contamination and health risks of geophagia in Eldoret Municipality, Kenya.	Nthenya, D. S.; Simiyu, G. M.; Munyao, T. M.	Excluded - does not fit 2 or more exclusion criteria	In Kenya, geophagic soils have been commercialised and are currently packaged and sold in supermarkets or sold in open markets where they are exposed for long periods to environments with high probability of contamination such as vehicular lead. This study assessed concentration levels of lead (Pb) at source (Gituro quarry, Eldoret) and temporal Pb contamination of exposed geophagic soils sold in…	2010	//	International Journal of Biological and Chemical Sciences	4	4	un-un				#4727	Nthenya 2010
Smoking among high school male students in rural South Africa.	King, G.; Gilreath, T. D.; Albert, E. H.; Flisher, A. J.	Excluded - does not fit 2 or more exclusion criteria	Few studies examine smoking in rural areas of countries in Africa. This study examines the roles of families, community influences, and key sociodemographic factors and school-age smoking among adolescent boys in rural South Africa. A total of 1,116 black male students were included in this analysis. Descriptive analyses were conducted, and multiple logistic regression (MLR) models were developed…	2011	//	Journal of Substance Use	16	4	282-294				#4730	King 2011
Within-neighborhood patterns and sources of particle pollution: mobile monitoring and geographic information system analysis in four communities in Accra, Ghana.	Dionisio, K. L.; Rooney, M. S.; Arku, R. E.; Friedman, A. B.; Hughes, A. F.; Vallarino, J.; Agyei-Mensah, S.; Spengler, J. D.; Ezzati, M.	Excluded - does not fit 2 or more exclusion criteria	Background: Sources of air pollution in developing country cities include transportation and industrial pollution, biomass and coal fuel use, and resuspended dust from unpaved roads. Objectives: Our goal was to understand within-neighborhood spatial variability of particulate matter (PM) in communities of varying socioeconomic status (SES) in Accra, Ghana, and to quantify the effects of nearby so…	2010	//	Environmental Health Perspectives	118	5	607-613				#4735	Dionisio 2010
Healthy Cities in a global and regional context.	Lawrence, R. J.; Fudge, C.	Excluded - does not fit 2 or more exclusion criteria	Since the beginning of the WHO European Healthy Cities Network in 1987, the global and regional contexts for the promotion of health and well-being have changed in many ways. First, in 2000, the United Nations Millennium Goals explicitly and implicitly addressed health promotion and prevention at the global and regional levels. Second, the concern for sustainable development at the Rio Conference…	2009	//	Health Promotion International	24	Suppl. 1	i11-i18				#4742	Lawrence 2009
Tobacco sales and promotion in bars, cafes and nightclubs from large cities around the world.	Shahrir, S.; Wipfli, H.; Avila-Tang, E.; Breysse, P. N.; Samet, J. M.; Navas-Acien, A.	Excluded - does not fit 2 or more exclusion criteria	Context - Little is known about tobacco promotion activities in low and middle-income countries. Information on tobacco sales, advertisement and promotion in bars, cafes and nightclubs is needed to develop interventions to reduce smoking initiation and relapse, particularly among youths and young adults. Objective - To evaluate cigarette sales and tobacco advertisement and promotion in bars, cafe…	2011	//	Tobacco Control	20	4	285-290				#4791	Shahrir 2011
Visitor perceptions of crime-safety and attitudes towards risk: the case of Table Mountain National Park, Cape Town.	George, R.	Excluded - does not fit 2 or more exclusion criteria	This paper investigates tourist perceptions of crime-safety and attitudes towards risk whilst visiting Table Mountain National Park (TMNP) in Cape Town in June and July 2008. The study examined survey data of 303 domestic and international tourists during their visit to TMNP. A linear regression analysis revealed that although visitors had concerns about their personal safety they are still likel…	2010	//	Tourism Management	31	6	806-815				#4808	George 2010
Assessment of environmental and public health hazards in wastewater used for urban agriculture in Nairobi, Kenya.	Karanja, N. N.; Njenga, M.; Prain, G.; Kang'ethe, E.; Kironchi, G.; Githuku, C.; Kinyari, P.; Mutua, G. K.	Excluded - does not fit 2 or more exclusion criteria	Thirty percent of residents in Nairobi practise urban agriculture (UA) with a majority of the farmers using untreated sewage to irrigate crop and fodder. Due to the environmental and health risks associated with wastewater irrigation, a study was carried out in partnership with farmers in Kibera and Maili Saba which are informal settlements along the Ngong River, a tributary of the Nairobi River …	2010	//	Tropical and Subtropical Agroecosystems	12	1	85-97				#4821	Karanja 2010
Community case management of childhood diarrhea in a setting with declining use of oral rehydration therapy: findings from cross-sectional studies among primary household caregivers, Kenya, 2007.	Olson, C. K.; Blum, L. S.; Patel, K. N.; Oria, P. A.; Feikin, D. R.; Laserson, K. F.; Wamae, A. W.; Bartlett, A. V.; Breiman, R. F.; Ram, P. K.	Excluded - does not fit 2 or more exclusion criteria	We sought to determine factors associated with appropriate diarrhea case management in Kenya. We conducted a cross-sectional survey of caregivers of children &lt;5 years of age with diarrhea in rural Asembo and urban Kibera. In Asembo, 61% of respondents provided oral rehydration therapy (ORT), 45% oral rehydration solution (ORS), and 64% continued feeding. In Kibera, 75% provided ORT, 43% ORS, a…	2011	//	American Journal of Tropical Medicine and Hygiene	85	6	1134-1140				#4869	Olson 2011
Lead pollution in urban roadside environments of Dar es Salaam city.	Luilo, G. B.; Othman, O. C.	Excluded - does not fit 2 or more exclusion criteria	Lead is among the most toxic elements in nature. It is non-biodegradable and its toxicity does not change with time. Use of leaded gasoline in motor vehicles is known as the major source of lead pollution in cities in the world. Dar es Salaam, the main city of Tanzania, has thousands of cars traveling along its roads. The lead contaminating urban roadside environments of Dar es Salaam was determi…	2006	//	Tanzania Journal of Science	32	2	61-67				#4886	Luilo 2006
Physical activity behaviours of female pupils and possible influences of urban environments on eating.	Eboh, L. O.; Boye, T. E.	Excluded - does not fit 2 or more exclusion criteria	The factors that might influence the physical activity and eating behaviour of school children living in an extremely dense urban area of the troubled Niger-Delta region of Nigeria, were determined [date not given]. 25 boys and 25 girls from 5 schools in Warri metropolis (oil-city) were recruited by the school principals to participate in the study. A purposive sampling technique was used in sele…	2005	//	Pakistan Journal of Nutrition	4	6	361-365				#4890	Eboh 2005
Impact of earthquake demolition debris on the quality of groundwater.	Benmenni, M. S.; Benrachedi, K.	Excluded - does not fit 2 or more exclusion criteria	Problem statement: Debris from construction or demolition/deconstruction processes have no significant impact on the environment as they are res-usable and inert. This has been also long admitted for solid waste generated by the demolition of damaged cities following violent earthquakes. Approach: This study is a contribution to the assessment of actual impact on the quality of groundwater of bur…	2010	//	American Journal of Applied Sciences	7	4	545-550				#4903	Benmenni 2010
Self-esteem and quality of life among visually impaired children in Assiut City, Egypt.	Kotb, S. A. M.; Gadallah, M. A.; Marzouk, S. A.	Excluded - does not fit 2 or more exclusion criteria	Nowadays, quality of life is one of the important aspect in programming and giving service to disabled and blindness is one of the most important and common kinds of physical handicaps. This study aimed to: determine Self-esteem & quality of life among visual impaired children in Assiut City. Descriptive cross sectional research design was used in this study. The studied children were 100 childre…	2011	//	The Journal of American Science	7	8	47-57				#4914	Kotb 2011
Lead levels in some edible vegetables in Lagos, Nigeria.	Ibukun, A.; Chimezie, A.; Osaretin, E.; Olatundun, B.	Excluded - does not fit 2 or more exclusion criteria	This study was carried out to investigate the level of lead in six edible vegetables from two popular markets and farms in Lagos metropolis. Total acid leaching digestion method was employed and determination of the lead was done by atomic absorption spectrophotometry (AAS). All the vegetables were analyzed in the forms in which they are normally consumed. The concentration of lead obtained range…	2010	//	Scientific Research and Essays	5	8	813-818				#4934	Ibukun 2010
Informal urban settlements and cholera risk in Dar es Salaam, Tanzania.	Penrose, K.; Castro, M. C. de; Werema, J.; Ryan, E. T.	Excluded - does not fit 2 or more exclusion criteria	Background: As a result of poor economic opportunities and an increasing shortage of affordable housing, much of the spatial growth in many of the world's fastest-growing cities is a result of the expansion of informal settlements where residents live without security of tenure and with limited access to basic infrastructure. Although inadequate water and sanitation facilities, crowding and other…	2010	//	PLoS Neglected Tropical Diseases	4	3	e631-e631				#4958	Penrose 2010
Monitoring of pesticide residues in fruits and vegetables and related health risk assessment in Kumasi metropolis, Ghana.	Bempah, C. K.; Buah-Kwofie, A.; Denutsui, D.; Asomaning, J.; Tutu, A. O.	Excluded - does not fit 2 or more exclusion criteria	The objective of present research study was to assess the concentration of pesticide residues in fruits and vegetables from markets in Kumasi and to generate awareness about the lethal effects of these pesticides on human beings as well as to estimate the potential health risks associated with the pesticide residue with regard to consumers. A total of 350 locally produced fruits and vegetables we…	2011	//	Research Journal of Environmental and Earth Sciences	3	6	761-771				#4984	Bempah 2011
Environmental and health concerns regarding the quality of water in a poor suburb of Kinshasa in the Democratic Republic of Congo.	Vala, R. M. K.; Tichagwa, L.; Musibono, D. E.; Lukanda, V. M.	Excluded - does not fit 2 or more exclusion criteria	In many developing countries, the scarcity of potable water is an ongoing challenge. Even when water is plentiful, its quality may be unsuitable for household use such as in the city of Kinshasa in the Democratic Republic of Congo (DRC) which is the study area for this investigation. Shortage of potable water has forced inhabitants in the city to rely on water wells dug without adherence to regul…	2011	//	Water Science and Technology: Water Supply	11	3	266-273				#5006	Vala 2011
Traders' profile and evaluation of games and meat marketed in the municipal markets of Brazzaville, Congo. / Profil des vendeurs de viande de chasse et évaluation de la biomasse commercialisée dans les marchés municipaux de Brazzaville, Congo.	Mbete, R. A.; Banga-Mboko, H.; Ngokaka, C.; Bouckacka, Q. F., III; Nganga, I.; Hornick, J. L.; Leroy, P.; Vermeulen, C.	Excluded - does not fit 2 or more exclusion criteria	The consumption of wildlife meat is an important source of animal protein for rural and urban population in Congo. A survey o n bushmeat trade was undertaken in 21 municipal markets during four weeks, in Brazzaville. The objective of this study was to define the traders' profile and to evaluate the quantities of games and meat merchandised on the municipal markets. The study methodology combined …	2011	//	Tropical Conservation Science	4	2	203-217				#5008	Mbete 2011
Secondhand smoke exposure among nonsmoking adults in two Nigerian cities.	Desalu, O. O.; Onyedum, C. C.; Adewole, O. O.; Fawibe, A. E.; Salami, A. K.	Excluded - does not fit 2 or more exclusion criteria	Background: Tobacco control policy can only succeed if the burdens of smoking are known. The objective of this study was to determine the prevalence and correlates of secondhand smoke (SHS) exposure among nonsmoking adults in two Nigerian cities. Materials and Methods: We carried out a cross-sectional study from October 2009 to April 2010 among adult population of two Nigerian cities: Enugu and I…	2011	//	Annals of African Medicine	10	2	103-111				#5012	Desalu 2011
Environmental health practices, constraints and possible interventions in peri-urban settlements in developing countries - a review of Kampala, Uganda.	Kulabako, R. N.; Nalubega, M.; Wozei, E.; Thunvik, R.	Excluded - does not fit 2 or more exclusion criteria	Like most cities in developing countries, Uganda's capital city, Kampala, is experiencing urbanisation leading to an increase in population, and rapid development of peri-urban (informal) settlements. More than 60% of the city's population resides in these settlements which have the lowest basic service levels (sanitation, water supply, solid waste collection, stormwater and greywater disposal). …	2010	//	International Journal of Environmental Health Research	20	4	231-257				#5019	Kulabako 2010
Electrical resistivity method in delineating vadose and saturated zone in some selected dumpsites in Ibadan part of south-western, Nigeria.	Ibitola, M. P.; Ehinola, O. A.; Akinnigbagbe, A. E.	Excluded - does not fit 2 or more exclusion criteria	The impact of solid waste disposal on the groundwater within the vadose and saturated zone of two dumpsites namely Aba-Eku and Ajakannga in Ibadan Metropolis was investigated using Vertical Electrical Sounding (VES) to determine the depth and thickness of subsurface layers. Aba-Eku Landfill site is located at the extreme south-western area of Ibadan, along Ijebu road covering an area of approxima…	2011	//	International Journal of Geomatics and Geosciences	2	1	164-178				#5025	Ibitola 2011
Management of industrial wastewater (case study).	Nasr, F. A.; Doma, H. S.; El-Shafai, S. A.; Taleb, E. A.	Excluded - does not fit 2 or more exclusion criteria	This study is carried out to propose an appropriate treatment technology for wastewater discharged from pasteurized liquid egg factory and wood furniture production factory. All allocated in an Egyptian industrial city. The two factories discharge their wastewater into the public sewage network. This study represents a reference and useful guideline for the treatment of such kind of wastewater an…	2012	//	Journal of Applied Sciences Research			3004-3011				#5026	Nasr 2012
Analysis of patterns of morbidity and mortality amongst pedestrians involved in road traffic accident in Benin City Nigeria between August 2003-July 2004.	Nzegwu, M. A.; Akhiwu, W.; Nzegwu, C. O.; Ibeziakor, N.; Banjo, A. A. F.; Aligbe, J. U.; Obaseki, D.	Excluded - does not fit 2 or more exclusion criteria	Forty-four pedestrians participated in the study. They were road traffic accident victims who were brought into the emergency units of either the University of Benin Teaching Hospital or the State Specialist Hospital. Blood-alcohol assay was done on all of them. The injured ones were examined and dead patients had an autopsy done on them to determine the pattern of their injury and cause of death…	2011	//	Advances in Bio Research	2	1	144-147				#5060	Nzegwu 2011
Influence of safety problems on the development of international tourism in Egypt.	Dzhilavyan, K. G.; Varyukhin, A. S.	Excluded - does not fit 2 or more exclusion criteria	The article deals with the description of the ancient lands - Egypt. Issued linked to repeated terrorism threads affecting the tourism industry in Egypt are considered. The drawbacks in the tourism industry the holiday makers might encounter are shown.	2012	//	European Researcher	22	5(3)	723-725				#5077	Dzhilavyan 2012
Accuracy and validity of a combined heart rate and motion sensor for the measurement of free-living physical activity energy expenditure in adults in Cameroon.	Assah, F. K.; Ekelund, U.; Brage, S.; Wright, A.; Mbanya, J. C.; Wareham, N. J.	Excluded - does not fit 2 or more exclusion criteria	Background: The increasing burden of non-communicable diseases in sub-Saharan Africa (SSA) warrants rigorous studies of contributing lifestyle factors. Combined heart rate (HR) and movement monitoring make it possible to objectively measure physical activity in free-living individuals. We examined the validity of a combined HR and motion sensor in estimating physical activity energy expenditure (…	2011	//	International Journal of Epidemiology	40	1	112-120				#5127	Assah 2011
Air quality status of volatile organic compounds in health and financial institution microenvironments in Benin City, Nigeria.	Okuo, J. M.; Ogbeifun, D. E.; Oviawe, A. P.; Nwosu, E. C.	Excluded - does not fit 2 or more exclusion criteria	Volatile organic compounds are considered to be air toxins that affect human health. They have great influence on the troposphere because they affect the formation of ozone. Ambient air samples were collected from indoor and outdoor of five health and financial institution microenvironments. Passive sampling method with diffusion tubes from Drager Safety, Lubeck, Germany, was used. Samples were e…	2011	//	Global Journal of Pure and Applied Sciences	17	3	299-306				#5138	Okuo 2011
Weight of communities: a multilevel analysis of body mass index in 32,814 neighborhoods in 57 low- to middle-income countries (LMICs).	Corsi, D. J.; Finlay, J. E.; Subramanian, S. V.	Excluded - does not fit 2 or more exclusion criteria	The extent to which body mass index (BMI) varies between small areas or neighborhoods in low- to middle-income countries (LMICs) remains unknown. Further, whether such variation is reflective of characteristics of individuals living in these neighborhoods is also not clear. We estimated the extent to which there is variation in BMI is attributable to neighborhoods in 57 LMICs. The data were from …	2012	//	Social Science & Medicine	75	2	311-322				#5238	Corsi 2012
Time to move beyond a brainless exercise physiology: the evidence for complex regulation of human exercise performance.	Noakes, T. D.	Excluded - does not fit 2 or more exclusion criteria	In 1923, Nobel Laureate A.V. Hill proposed that maximal exercise performance is limited by the development of anaerobiosis in the exercising skeletal muscles. Variants of this theory have dominated teaching in the exercise sciences ever since, but 90 years later there is little biological evidence to support Hill's belief, and much that disproves it. The cardinal weakness of the Hill model is tha…	2011	//	Applied Physiology, Nutrition and Metabolism	36	1	23-35				#5244	Noakes 2011
The managed hypertensive: the costs of blood pressure control in a Nigerian town.	Ilesanmi, O. S.; Ige, O. K.; Adebiyi, A. O.	Excluded - does not fit 2 or more exclusion criteria	Background: The health systems designed to cater for patients with chronic illnesses like hypertension have not fully evaluated the burden of long term therapy and its effect on patient outcome. This study assessed the financial implication and cost effectiveness of hypertension treatment in a rural Nigerian town. Methods: A chart review of 250 rural patients with primary hypertension at a region…	2012	//	Pan African Medical Journal	12		17-17				#5251	Ilesanmi 2012
Impact of hypertension on the economy of Nigeria: a case study of Nsukka and Awka in Enugu and Anambra states respectively.	Ibezim, E. C.; Ogbonna, J. D. N.; Uzor, N. J.; Kenechukwu, F. C.; Momoh, M. A.	Excluded - does not fit 2 or more exclusion criteria	The objectives of this study was to ascertain the impact of hypertension on the economy of two notable states in the South Eastern Nigeria-Enugu and Anambra states; to determine the incidence of hypertension with various predisposing factors and to compare the level of awareness. A total of 200 subjects, aged 18 years and above were sampled using the non-testing instruments of data collection; qu…	2012	//	International Journal of Pharmaceutical Research and Bio-Science	1	4	148-158				#5262	Ibezim 2012
Lean tissue mass wasting is associated with increased risk of mortality among women with pulmonary tuberculosis in urban Uganda.	Mupere, E.; Malone, L.; Zalwango, S.; Chiunda, A.; Okwera, A.; Parraga, I.; Stein, C. M.; Tisch, D. J.; Mugerwa, R.; Boom, W. H.; Mayanja, H.; Whalen, C. C.	Excluded - does not fit 2 or more exclusion criteria	Objectives: We assessed the impact of wasting on survival in patients with tuberculosis by using a precise height-normalized lean tissue mass index (LMI) estimated by bioelectrical impedance analysis and body mass index (BMI). Methods: In a retrospective cohort study, 747 adult pulmonary patients with tuberculosis who were screened for HIV and nutritional status were followed for survival. Result…	2012	//	Annals of Epidemiology	22	7	466-473				#5264	Mupere 2012
Air pollution and vulnerability: solving the puzzle of prioritization.	Wright, C. Y.; Diab, R.	Excluded - does not fit 2 or more exclusion criteria	While ambient air pollution levels in excess of prescribed health standards are generally unacceptable, the exceedance is even more serious in areas where people reside. Vulnerability caused by poverty, disease, lack of education, and poor living conditions exacerbates the problem. Air quality management plans identify prioritized strategies for improved air quality independent of consideration o…	2011	//	Journal of Environmental Health	73	6	56-64				#5273	Wright 2011
Levels of heavy metals (Cr, Pb, Cd) available for plants within abandoned mechanic workshops in Umuahia metropolis.	Abii, T. A.	Excluded - does not fit 2 or more exclusion criteria	Heavy metals [Pb Cd Cr] levels in plants and soils from abandoned mechanic workshops in Umuahia metropolis were determined using atomic absorption spectrometer (AAS) to estimate the level of pollution. The mechanic workshops were chosen from the four axis of the metropolis and the soils were collected at the root zone of the plants samples. The results show that the concentration of those heavy m…	2012	//	Research Journal of Chemical Sciences	2	2	79-82				#5309	Abii 2012
Alcohol consumption and risky sexual behaviour in the fishing communities: evidence from two fish landing sites on Lake Victoria in Uganda.	Tumwesigye, N. M.; Atuyambe, L.; Wanyenze, R. K.; Kibira, S. P. S.; Li, Q.; Wabwire-Mangen, F.; Wagner, G.	Excluded - does not fit 2 or more exclusion criteria	Background: The fishing communities are among population groups that are most at risk of HIV infection, with some studies putting the HIV prevalence at 5 to 10 times higher than in the general population. Alcohol consumption has been identified as one of the major drivers of the sexual risk behaviour in the fishing communities. This paper investigates the relationship between alcohol consumption …	2012	//	BMC Public Health	12	1069	(11 December 2012)-(11 December 2012)				#5339	Tumwesigye 2012
Evaluation of a school-based physical activity intervention in Alexandra Township.	Draper, C. E.; Kock, L. de; Grimsrud, A. T.; Rudolph, M.; Nemutandani, S.; Kolbe-Alexander, T.; Lambert, E. V.	Excluded - does not fit 2 or more exclusion criteria	Objectives. Non-communicable diseases and limited participation in school physical education have become increasing concerns in South Africa. In response to these concerns, a school-based physical activity intervention, Healthnutz, was implemented in three primary schools in Alexandra Township, Johannesburg. Evaluation of Healthnutz included assessing its feasibility and acceptability, and short-…	2010	//	South African Journal of Sports Medicine	22	1	12-19				#5340	Draper 2010
Enhancing resilience in the horn of Africa an exploration into alternative investment options.	Headey, D.; Taffesse, A. S.; You, L. Z.	Excluded - does not fit 2 or more exclusion criteria	The most recent (2010-211) drought in the arid and semiarid lowlands (ASAL) of the Horn of Africa has rendered over 13 million people in need of food, and caused a devastating famine in southern Somalia. The drought has also raised concerns that pastoralist livelihoods in this region are no longer viable or sustainable, thereby justifying strategies that aim to sedentarize and diversify these liv…	2012	//	IFPRI - Discussion Papers		1176					#5343	Headey 2012
Obesity in cardiology consultation in Lome: prevalence and risk factors associated with cardiovascular disease - study in 1200 patients. / L'obésité en consultation cardiologique à Lomé: prévalence et facteurs de risque cardio-vasculaire associés - étude	Pessinaba, S.; Yayehd, K.; Pio, M.; Baragou, R.; Afassinou, Y.; Tchérou, T.; Damorou, F.	Excluded - does not fit 2 or more exclusion criteria	The objectives of this study were to determine the prevalence of obesity and the other factors of cardiovascular risk in these obese patients in Lome (Togo). This was a multicentre cross-sectional study. It took place from 5 September 2005 to 4 March 2006 and focused on patients seen in outpatient cardiology services in 3 of the towns of Lome. Patients who were overweight according to WHO standar…	2012	//	Pan African Medical Journal	12		14-14				#5351	Pessinaba 2012
Connecting the dots between health, poverty and place in Accra, Ghana.	Weeks, J. R.; Getis, A.; Stow, D. A.; Hill, A. G.; Rain, D.; Engstrom, R.; Stoler, J.; Lippitt, C.; Jankowska, M.; Lopez-Carr, A. C.; Coulter, L.; Ofiesh, C.	Excluded - does not fit 2 or more exclusion criteria	West Africa has a rapidly growing population, an increasing fraction of which lives in urban informal settlements characterized by inadequate infrastructure and relatively high health risks. Little is known, however, about the spatial or health characteristics of cities in this region or about the spatial inequalities in health within them. In this article we show how we have been creating a data…	2012	//	Annals of the Association of American Geographers	102	5	932-941				#5380	Weeks 2012
Civil society organizations: capacity to address the needs of the urban poor in Nairobi.	Ekirapa, A.; Mgomella, G. S.; Kyobutungi, C.	Excluded - does not fit 2 or more exclusion criteria	We conducted a needs assessment that describes the landscape of civil society organizations (CSOs) in three informal settlements around Nairobi, Kenya. The numbers of CSOs have rapidly increased in areas underserved by governments including poor urban neighbourhoods but little is known about CSOs capacity to meet the priority health needs of the urban poor. It is also unclear why, despite a proli…	2012	//	Journal of Public Health Policy	33	4	404-422				#5383	Ekirapa 2012
Drivers' and conductors' views on the causes and ways of preventing workplace violence in the road passenger transport sector in Maputo City, Mozambique.	Couto, M. T.; Tillgren, P.; Söderbäck, M.	Excluded - does not fit 2 or more exclusion criteria	Background: Workplace violence (WPV) is an occupational health hazard in both low and high income countries. To design WPV prevention programs, prior knowledge and understanding of conditions in the targeted population are essential. This study explores and describes the views of drivers and conductors on the causes of WPV and ways of preventing it in the road passenger transport sector in Maputo…	2011	//	BMC Public Health	11	800	(13 October 2011)-(13 October 2011)				#5387	Couto 2011
Monitoring of health and demographic outcomes in poor urban settlements: evidence from the Nairobi Urban Health and Demographic Surveillance System.	Emina, J.; Beguy, D.; Zulu, E. M.; Ezeh, A. C.; Muindi, K.; Elung'ata, P.; Otsola, J. K.; Yé, Y.	Excluded - does not fit 2 or more exclusion criteria	The Nairobi Urban Health and Demographic Surveillance System (NUHDSS) was set up in Korogocho and Viwandani slum settlements to provide a platform for investigating linkages between urban poverty, health, and demographic and other socioeconomic outcomes, and to facilitate the evaluation of interventions to improve the wellbeing of the urban poor. Data from the NUHDSS confirm the high level of pop…	2011	//	Journal of Urban Health: Bulletin of the New York Academy of Medicine	88	Suppl. 2	200-218				#5388	Emina 2011
Prevalence and correlates of hypertension: a cross-sectional study among rural populations in sub-Saharan Africa.	Ramirez, S. S. de; Enquobahrie, D. A.; Nyadzi, G.; Mjungu, D.; Magombo, F.; Ramirez, M.; Sachs, S. E.; Willett, W.	Excluded - does not fit 2 or more exclusion criteria	Substantial evidence suggests an increasing burden of hypertension (HTN) in urban sub-Saharan Africa (SSA). However, data on HTN prevalence in rural SSA are sparse. In a cross-sectional study, we investigated magnitude and correlates of HTN in rural SSA. Study participants (N=1485), 18 years and above, were selected using a stratified random sampling technique from three villages (in Malawi, Rwan…	2010	//	Journal of Human Hypertension	24	12	786-795				#5398	Ramirez 2010
Urban health: global perspectives.	Vlahov, D.; Boufford, J. I.; Pearson, C.; Norris, L.	Excluded - does not fit 2 or more exclusion criteria	This book takes a wide-ranging look at urban health in its multiple dimensions-from the impact of the built and natural environment to the consequences of climate change, from the pressures on vital services to the pleasures of aesthetic improvements and the benefits for health. There are 30 chapters in this book. Specific topics addressed include: urban health in a global perspective; globalizat…	2010	//	Urban health: global perspectives							#5416	Vlahov 2010
Threat of the health quality of garden produces linked to pollution by toxic metals on some gardening sites of Benin.	Luc, K.; Patrick, E. A.; Lucien, A.; Armelle, H. S.; Bernadin, E.	Excluded - does not fit 2 or more exclusion criteria	Problem statement: Water and soil are vital resources used in agriculture. Current data establish a link between the pollution of soil, water and public health. For this reason, this study attempted to establish a link between the level of pollution of garden sites in lead (Pb), Cadmium (Cd) and Arsenic (As) and the health quality of vegetables grown there, through the quality of soil and of the …	2012	//	American Journal of Environmental Sciences	8	3	248-252				#5496	Luc 2012
Urban environmental noise pollution and perceived health effects in Ibadan, Nigeria.	Oloruntoba, E. O.; Ademola, R. A.; Sridhar, M. K. C.; Agbola, S. A.; Omokhodion, F. O.; Ana, G. R. E. E.; Alabi, R. T.	Excluded - does not fit 2 or more exclusion criteria	Urban environmental noise pollution has impact on the quality of life and it is a serious health and social problem. The aim of this study was to assess the sources and noise levels, and possible impacts in selected residential neighbourhoods of Ibadan metropolis. Structured questionnaire was used to elicit information from respondents on demographic and neighbourhood characteristics, sources of …	2012	//	African Journal of Biomedical Research	15	2	77-84				#5549	Oloruntoba 2012
Quality criteria of urban parks: the case of Alaaddn Hill (Konya-Turkey).	Ter, Ü.	Excluded - does not fit 2 or more exclusion criteria	This study aimed to determine the quality criteria that are effective in assessing urban parks as qualified/successful places, which are arranged in order to meet the needs of people living cities for access to natural environment and opportunities for social communication. As a result of a comprehensive literature research, quality criteria for urban parks are defined as accessibility, activitie…	2011	//	African Journal of Agricultural Research	6	23	5367-5376				#5552	Ter 2011
TB/HIV-related training, knowledge and attitudes of community health workers in the Free State province, South Africa.	Heunis, C.; Wouters, E.; Kigozi, G.; Rensburg-Bonthuyzen, E. J. van; Jacobs, N.	Excluded - does not fit 2 or more exclusion criteria	With its emphasis on task shifting and multi-trained and skilled outreach teams the primary healthcare (PHC) re-engineering strategy in South Africa depends on the training, knowledge and attitudes of community health workers (CHWs) to provide a variety of TB/HIV services. The aim of this exploratory research was to assess TB/ HIV-related training, knowledge and attitudes of CHWs. Interviews were…	2013	//	African Journal of AIDS Research	12	2	113-119				#5621	Heunis 2013
Bacteriological quality and safety of street vended foods in Delta State, Nigeria.	Samuel, O. O.	Excluded - does not fit 2 or more exclusion criteria	Safety of food is a basic requirement of food quality. A total of 106 street food samples (fried meat, fried fish, bean porridge, owho soup, banga soup, egusi soup, starch, fufu, eba, stew, jollof rice and plain rice) were randomly obtained from nine towns (Agbor, Asaba, Obiaruku, Abraka, Sapele, Ughelli, Warri, Oleh and Patani) in Delta state, Nigeria. The samples were bacteriologically analysed…	2012	//	Journal of Biology, Agriculture and Healthcare	2	5	114-118				#5622	Samuel 2012
Indoor and outdoor voc emissions in urban areas of northern Algeria.	Moussaoui, Y.; Cecinato, A.; Assami, K.; Meklati, B. Y.	Excluded - does not fit 2 or more exclusion criteria	VOCs have been monitored in the region of Algiers (Algeria), by using Analyst-I as passive sampler. Both indoor (namely workplaces, laboratories, and coffee shop) and outdoor environments (a wide traffic characterized road and a tunnel) were investigated. After exposition to the air the VOCs collection devices were extracted with carbon disulfide, and chemical characterization was performed by ap…	2012	//	Fresenius Environmental Bulletin	21	5	1090-1098				#5637	Moussaoui 2012
Hazard perception at high- and low-risk road sites: a pilot study of interurban roads in Pakistan and Cameroon.	Bhatti, J. A.; Razzak, J. A.; Lagarde, E.; Sobngwi-Tambekou, J.; Alioum, A.; Salmi, L. R.	Excluded - does not fit 2 or more exclusion criteria	Objectives: Interurban roads account for a significant proportion of traffic deaths in developing countries. In this pilot study, hazard perceptions of interurban road sites involved in ≥3 injury road traffic crashes were compared with those not involved in road traffic crashes on the same road sections. Settings: Karachi-Hala (Pakistan) and Yaoundé-Douala (Cameroon) road sections were the main s…	2012	//	Injury Prevention	18	3	158-164				#5643	Bhatti 2012
Use of community health workers for management of malaria and pneumonia in urban and rural areas in eastern Uganda.	Rutebemberwa, E.; Kadobera, D.; Katureebe, S.; Kalyango, J. N.; Mworozi, E.; Pariyo, G.	Excluded - does not fit 2 or more exclusion criteria	Use of community health workers (CHWs) has been implemented the same way in urban and rural areas despite differences in availability of health providers and sociodemographic characteristics. A household survey was conducted in rural and urban areas in eastern Uganda, and all children who were febrile in the previous two weeks were assessed for their symptoms, treatment received at home, and when…	2012	//	American Journal of Tropical Medicine and Hygiene	87		30-35				#5646	Rutebemberwa 2012
Assessment of environmental distribution of lead in some municipalities of south-eastern Nigeria.	Nduka, J. K.; Orisakwe, O. E.	Excluded - does not fit 2 or more exclusion criteria	Lead (Pb) levels were measured in roadside surface soils, dust particles and rain water samples from the urban cities of Enugu, Awka, Onitsha, Nnewi, Aba, Port Harcourt and Warri in Southern Nigeria in 2007 and 2008. Samples were collected during the dry season, while rain water samples were collected during the early rain (April-June), mid rain (July-August) and late rain seasons (September-Octo…	2010	//	International Journal of Environmental Research and Public Health	7	6	2501-2513				#5647	Nduka 2010
'We eat together; today she buys, tomorrow I will buy the food': adolescent best friends' food choices and dietary practices in Soweto, South Africa.	Voorend, C. G. N.; Norris, S. A.; Griffiths, P. L.; Sedibe, M. H.; Westerman, M. J.; Doak, C. M.	Excluded - does not fit 2 or more exclusion criteria	Objective: To explore if and how female adolescents engage in shared eating and joint food choices with best friends within the context of living in urban Soweto, South Africa. Design: A qualitative, exploratory, multiple case study was conducted using semi-structured duo interviews of best friend pairs to ascertain their eating patterns, friendship and social interactions around dietary habits. …	2013	//	Public Health Nutrition	16	3	559-567				#5671	Voorend 2013
Toward a research and action agenda on urban planning/design and health equity in cities in low and middle-income countries.	Smit, W.; Hancock, T.; Kumaresen, J.; Santos-Burgoa, C.; Sánchez-Kobashi Meneses, R.; Friel, S.	Excluded - does not fit 2 or more exclusion criteria	The importance of reestablishing the link between urban planning and public health has been recognized in recent decades; this paper focuses on the relationship between urban planning/design and health equity, especially in cities in low and middle-income countries (LMICs). The physical urban environment can be shaped through various planning and design processes including urban planning, urban d…	2011	//	Journal of Urban Health: Bulletin of the New York Academy of Medicine	88	5	875-885				#5693	Smit 2011
Assessment of polycyclic aromatic hydrocarbons (PAHs) levels in two commercially important fish species from crude oil polluted waters of ogoniland and their carcinogenic health risks.	Nkpaa, K. W.; Wegwu, M. O.; Essien, E. B.	Excluded - does not fit 2 or more exclusion criteria	This work was carried out to assess the levels of Polycyclic Aromatic Hydrocarbon (PAHs) in selected fish species. Concentrations of PAHs were determined in edible tissues of selected important seafood's (Tilapia queneesis and Liza falcipinis) collected from three coastal water of OgoniLand, namely, Kaa, B-Dere and Bodo City. PAHs levels in the samples were measured by gas chromatography with fla…	2013	//	Journal of Environment and Earth Science	3	8	128-137				#5739	Nkpaa 2013
Physical activity and cardiovascular disease risk factors among young and middle-aged men in urban Mwanza, Tanzania.	Muhihi, A.; Njelekela, M.; Mpembeni, R.; Masesa, Z.; Kitamori, K.; Mori, M.; Kato, N.; Mtabaji, J.; Yamori, Y.	Excluded - does not fit 2 or more exclusion criteria	Background: Cardiovascular diseases (CVD) risk factors are increasing at an unprecedented rate in developing countries. However, fewer studies have evaluated the role of physical activity in preventing CVD in these countries. We assessed level physical activity and its relationship with CVD risk factors among young and middle aged men in a fast growing city of Mwanza in Tanzania. Methods: Physica…	2012	//	Pan African Medical Journal	11		11-11				#5747	Muhihi 2012
A wintertime study of polycyclic aromatic hydrocarbons (PAHs) in indoor and outdoor air in a big student residence in Algiers, Algeria.	Khedidji, S.; Ladji, R.; Yassaa, N.	Excluded - does not fit 2 or more exclusion criteria	The wintertime concentrations and diel cycles of n-alkanes and polycyclic aromatic hydrocarbons (PAHs) associated to atmospheric particulate matter with aerodynamic diameter lesser than 10 µm were determined at the biggest student residence in Algeria located in Bab-Ezzouar, 15 km southeast from Algiers city area. Samplings were carried out from December 2009 to March 2010, and organic compounds …	2013	//	Environmental Science and Pollution Research	20	7	4906-4919				#5754	Khedidji 2013
Recent advances in the epidemiology, outcome, and prevention of myocardial infarction and stroke in sub-Saharan Africa.	Ntsekhe, M.; Damasceno, A.	Excluded - does not fit 2 or more exclusion criteria	The early part of the new millennium witnessed reports of a growing burden of cardiovascular disease in Sub-Saharan Africa (SSA). However the contribution of ischemic heart disease and stroke to this increasing burden relative to that caused by hypertensive heart disease, cardiomyopathy and rheumatic heart disease was not clear. Over the last decade, data from the continent has begun to clarify t…	2013	//	Heart	99	17	1230-1235				#5771	Ntsekhe 2013
The roll out of IMAM in Kenya's urban slums.	Kyalo, K.; Orengo, C.; Kopplow, R.	Excluded - does not fit 2 or more exclusion criteria	This article describes the roll out of IMAM (integrated management of acute malnutrition) services in urban slums of Kenya, which focused on 3 of the 4 IMAM components: inpatient care, outpatient therapeutic programme (OTP), and community mobilization. Operational issues, successes, key challenges, and lessons learned from the IMAM urban roll-out are discussed.	2013	//	Field Exchange - Emergency Nutrition Network ENN		46	69-71				#5775	Kyalo 2013
Residents and urban green spaces: a case study in Rasht (north of Iran).	Jahdi, R.; Khanmohamadi, M.	Excluded - does not fit 2 or more exclusion criteria	One of the most important and effective factors of human life is urban forests and green spaces. These urban green infrastructures may have different effects, at different levels: Some physiological and others socio-economical. Sometimes it may be hard to see by which mechanisms the urban green spaces affect people's health. However, we will focus on the "health effects" of green spaces on the ur…	2013	//	African Journal of Agricultural Research	8	23	2918-2923				#5806	Jahdi 2013
Monitoring of heavy metals in the complex "Nokoué lake - Cotonou and Porto-Novo lagoon" ecosystem during three years in the Republic of Benin.	Yehouenou, E. A. P.; Adamou, R.; Azehoun, P. J.; Edorh, P. A.; Ahoyo, T.	Excluded - does not fit 2 or more exclusion criteria	Agricultural discharges and human activities affect complex "Nokoué lake, Cotonou and Porto-Novo lagoon ecosystems. This complex lagoon received effluent, sewage, municipal solid waste coming from neighboring cities. The present study aims to monitor heavy metals levels contamination in water, sediment and in aquatic species such as fish, oysters and shrimp during three years in twelve areas alon…	2013	//	Research Journal of Chemical Sciences	3	5	12-18				#5811	Yehouenou 2013
Patterns and its disaster shelter of urban green space: empirical evidence from Jiaozuo city, China.	Fan LiangXin; Xue Sha; Liu GuoBin	Excluded - does not fit 2 or more exclusion criteria	Urban green space systems play important roles in improving the ecological environment and diversity of the urban landscape. Additionally, they can also aid in disaster prevention and reduction. In the present study, the composition and patterns of the green space of Jiaozuo city and its suitability for use as disaster shelter were studied using landscape indices of ecological analysis. The resul…	2012	//	African Journal of Agricultural Research	7	7	1184-1191				#5819	FanLiangXin 2012
Vertical distribution of heavy metals in wastewater-irrigated vegetable garden soils of three West African cities.	Abdu, N.; Abdulkadir, A.; Agbenin, J. O.; Buerkert, A.	Excluded - does not fit 2 or more exclusion criteria	Application of untreated wastewater to irrigate urban vegetable gardens is raising serious concern about possible health risks associated with the consumption of these vegetables particularly with regard to the concentrations of heavy metals (HM) in their edible portions. The soil concentrations of cadmium (Cd), chromium (Cr), copper (Cu), nickel (Ni), lead (Pb) and zinc (Zn), were investigated i…	2011	//	Nutrient Cycling in Agroecosystems	89	3	387-397				#5826	Abdu 2011
Alcohol use and HIV serostatus of partner predict high-risk sexual behavior among patients receiving antiretroviral therapy in South Western Uganda.	Bajunirwe, F.; Bangsberg, D. R.; Sethi, A. K.	Excluded - does not fit 2 or more exclusion criteria	Background: Antiretroviral treatment restores the physical and immunological function for patients with HIV/AIDS and the return of sexual desire. The frequency and correlates of sexual activity among patients receiving ART have not been widely studied. There is concern that widespread availability of ART may result in sexual disinhibition including practice of high-risk sexual behavior. We determ…	2013	//	BMC Public Health	13	430	(3 May 2013)-(3 May 2013)				#5828	Bajunirwe 2013
A survey of orofacial injuries among basketball players.	Azodo, C. C.; Odai, C. D.; Osazuwa-Peters, N.; Obuekwe, O. N.	Excluded - does not fit 2 or more exclusion criteria	Objective: To determine the prevalence of orofacial injuries among basketball players in Benin City, Nigeria and to survey the athletes' awareness, attitude and use of mouthguards. Methods: A cross-sectional survey of basketball players in the standard basketball arena in Benin City was conducted between November 2009 and January 2010. A self-administered questionnaire elicited information on dem…	2011	//	International Dental Journal	61	1	43-46				#5836	Azodo 2011
Larval habitats of mosquito fauna in Osogbo metropolis, Southwestern Nigeria.	Adeleke, M. A.; Adebimpe, W. O.; Hassan, A. O.; Oladejo, S. O.; Olaoye, I.; Olatunde, G. O.; Adewole, T.	Excluded - does not fit 2 or more exclusion criteria	Objective: To determine the larval habitats of mosquito fauna and possible impact of land use/land cover changes on the epidemiology of mosquito-borne diseases in Osogbo metropolis, Southwestern, Nigeria. Methods: All accessible larval habitats were surveyed between May and September, 2011 in Osogbo metropolis while Land Use/Land cover of the city was analyzed using 2 Lansat Multispectral Scanner…	2013	//	Asian Pacific Journal of Tropical Biomedicine	3	9	673-677				#5844	Adeleke 2013
Assessment of bacteriological quality of cooked pork meat sold along the commercial streets of Nkwen through Bambili Metropolis, Cameroon.	Yannick, N.; Rawlings, N.; Emmanuela, A.	Excluded - does not fit 2 or more exclusion criteria	This study aimed to analyze the bacteriological profile of commercially prepared pork sold along commercial streets of Nkwen through Bambili in Cameroon. A total of 11 duplicate randomly collected pork samples were analyzed microbiologically for bacteria. All the pork meat samples analyzed confirmed the presence of bacterial pathogens, indicating the need for strict implementation of food sanitat…	2013	//	African Journal of Food Science	7	12	441-445				#5849	Yannick 2013
Establishing a nexus between residential quality and health risk: an exploratory analytical approach.	Aliu, I. R.; Adebayo, A.	Excluded - does not fit 2 or more exclusion criteria	One of the basic sources of risk to public health is the built environment. Both housing and health are social issues that need to be constantly ensured by urban stakeholders. There seems to be a strong connection between housing quality and health conditions of inhabitants. However, not much is known about the health risks that poor housing conditions could pose to the residents in Lagos, Nigeri…	2013	//	Indoor and Built Environment	22	6	852-863				#5854	Aliu 2013
Heavy metal status in muscles of dry Trachinocphalus myops fish from Orita-merin market in Ibadan metropolis South-West, Nigeria.	Olowu, R. A.; Adewuyi, G. O.; Onipede, O. J.	Excluded - does not fit 2 or more exclusion criteria	This paper determined the levels of chromium (Cr), cadmium (Cd), lead (Pb), copper (Cu) and zinc (Zn) in muscles of dry Trachinocephalus myops from Orita-merin market in Ibadan metropolis south-west of Nigeria. Samples were randomly purchased and were digested in concentrated nitric acid and analyzed by atomic absorption spectrophotometry. Zinc had the highest concentration of 124.9±86.7 mg/kg dr…	2013	//	Journal of Environment and Earth Science	3	13	53-57				#5874	Olowu 2013
Health concerns on microbiological quality of bottled drinking water sold in Dar es Salaam, Tanzania.	Mwambete, N. D.; Sangwa, E. K.	Excluded - does not fit 2 or more exclusion criteria	Background: Dar es Salaam City has over 10 million habitants, who are constantly circumvented by water-borne diseases. The city experiences humid and hot weather throughout a year, which lead to high consumption of bottled drinking water because of being perceived as safer than tap or well water. Waterborne disease outbreaks still create havoc among the city habitants. This study determines heter…	2013	//	Journal of Pharmacy and Nutrition Sciences	3	1	17-25				#5879	Mwambete 2013
Evaluating access to potable water and basic sanitation in Ghana's largest urban slum community: Old Fadama, Accra.	Monney, I.; Buamah, R.; Odai, S. N.; Awuah, E.; Nyenje, P. M.	Excluded - does not fit 2 or more exclusion criteria	Access to potable water and basic sanitation in urban poor communities remains a critical issue in the developing world. This paper examines access to potable water and basic sanitation in Ghana's largest urban slum and the level of commitment by stakeholders to improve the current conditions. It drew on an extensive field survey, interviews, focus group discussions and drinking water quality ana…	2013	//	Journal of Environment and Earth Science	3	11	72-79				#5895	Monney 2013
Occurrence of Listeria spp. in retail meat and dairy products in the area of Addis Ababa, Ethiopia.	Firehiwot Abera Derra; Karlsmose, S.; Monga, D. P.; Abebe Mache; Svendsen, C. A.; Félix, B.; Granier, S. A.; Abera Geyid; Girum Taye; Hendriksen, R. S.	Excluded - does not fit 2 or more exclusion criteria	Background: Listeriosis, a bacterial disease in humans and animals, is mostly caused by ingestion of Listeria monocytogenes via contaminated food and/or water, or by a zoonotic infection. Globally, listeriosis has in general a low incidence but a high case fatality rate. Objective: The objective of this study was to investigate the occurrence, antimicrobial profiles, and genetic relatedness of L.…	2013	//	Foodborne Pathogens and Disease	10	6	577-579				#5896	FirehiwotAberaDerra 2013
Abe Bailey nature reserve near Khutsong: medicinal plants, food gardens and a season of urban protest.	Taylor, S. J.	Excluded - does not fit 2 or more exclusion criteria	The protected areas of South Africa are strategically important in meeting global and national biodiversity conservation targets, as well as contributing to socio-economic development in local areas. Often this latter deliverable is difficult as the protected areas are small and the communities outside are large, as was the case with Abe Bailey nature reserve, situated in a peri-urban setting out…	2013	//	Acta Horticulturae		1007	641-648				#5897	Taylor 2013
Impact analysis of lead, copper and zinc content in selected African indigenous and exotic vegetables from Nairobi markets, Kenya.	Mutune, A. N.; Makobe, M. A.; Abukutsa-Onyango, M. O. O.	Excluded - does not fit 2 or more exclusion criteria	Vegetables consumed in urban sites can be contaminated with harmful metal levels absorbed from planting sources because metals are commonly present in soil. The present study was carried out to evaluate Pb, Cu and Zn concentration in ten of the commonest vegetables in Nairobi markets. Vegetables were collected from 15 markets in urban and peri-urban Nairobi and analyzed for metal content using an…	2013	//	African Journal of Environmental Science and Technology	7	6	540-545				#5900	Mutune 2013
Effects of poor sanitation on public health: case of Yopougon town (Abidjan).	Wolfgang, Y. T.; Veronique, M.; Bernard, Y. O.; Arsène, S. M.; Valentin, H. P.	Excluded - does not fit 2 or more exclusion criteria	Effects of poor environmental hygiene on population health were studied in the precarious living quarters of Doukoure, the village of Niangon-adjame and the viable living quarters of millionaire's in Yopougon town. This study included sanitation, water sources, as well as, population health. It appears that excreta management is from self-purification works (WC with septic tank) (60%), collective…	2013	//	African Journal of Environmental Science and Technology	7	3	87-92				#5931	Wolfgang 2013
Conflicts and governance of landfills in a developing country city, Accra.	Owusu, G.; Oteng-Ababio, M.; Afutu-Kotey, R. L.	Excluded - does not fit 2 or more exclusion criteria	A key challenge associated with rapid urbanization in much of the developing world (including Ghana) is the disposal of municipal solid waste. This has engendered numerous conflicts between municipal authorities and communities located near landfills. While these conflicts have attracted much media concerns in Ghana, not enough academic research has been carried out to unearth the root causes and…	2012	//	Landscape and Urban Planning	104	1	105-113				#5938	Owusu 2012
Contamination of raw vegetables with Cryptosporidium oocysts in markets within Zaria metropolis, Kaduna State, Nigeria.	Maikai, B. V.; Baba-Onoja, E. B. T.; Elisha, I. A.	Excluded - does not fit 2 or more exclusion criteria	Fresh vegetables are an important part of a healthy diet and can be agent of transmission of intestinal parasites. A survey was carried out using 200 fresh vegetable samples in Zaria metropolis, Kaduna State for detection of Cryptosporidium oocysts in vegetables using sucrose flotation medium of 1.21 specific gravity and modified Ziehl Neelsen staining technique. Seventy (35%) out of the 200 vege…	2013	//	Food Control	31	1	45-48				#5952	Maikai 2013
Consumer willingness to pay for safer vegetables in urban markets of a developing country: the case of kale in Nairobi, Kenya.	Lagerkvist, C. J.; Hess, S.; Okello, J.; Karanja, N.	Excluded - does not fit 2 or more exclusion criteria	The rapid urban population growth, rising level of urban poverty, and problems with food supply and distribution systems have increased the importance of developing local supplies of perishable produce of safe and good nutritional value in developing countries. This examination of consumer preferences for food safety across major urban fresh vegetable market categories revealed that the explanati…	2013	//	Journal of Development Studies	49	3	365-382				#5958	Lagerkvist 2013
The relationship between lifestyle variables, blood pressure and dietary habits of male adult miners in Ghana.	Newlove, A. A.; Owusu, W. B.; Charles, A.	Excluded - does not fit 2 or more exclusion criteria	Hypertension is a major public health problem in both the developed and the developing world and it is mostly associated among individuals, who indulge in unhealthy lifestyles and certain dietary habits. The study was a cross-sectional, involving 320 male miners in the Obuasi municipality. The study was conducted to generate data on the relationship between lifestyle variables, blood pressure and…	2012	//	Asian Journal of Clinical Nutrition	4	3	98-106				#5961	Newlove 2012
Occurrence of Escherichia coli and Salmonella spp. in street-vended foods and general hygienic and trading practices in Nakawa Division, Uganda.	Mugampoza, D.; Byarugaba, G. W. B.; Nyonyintono, A.; Nakitto, P.	Excluded - does not fit 2 or more exclusion criteria	Food borne diseases such as Salmonellosis and entero-haemorrhagic Escherichia coli (EHEC) have been associated with consumption of street-vended foods in many African countries. Although health problems associated with consumption of street-vended foods do exist in Uganda, up to this day, there is limited scientific data on the microbiological quality and safety of street-vended foods in various …	2013	//	American Journal of Food and Nutrition	3	3	167-175				#5965	Mugampoza 2013
Impact of urbanization on greenhouse gases emission and its estimation on lalubosa forest reserve areas.	Aina-Oduntan, O. A.; Oluwasemire, K. O.; Oyelowo, O. J.; Oloketuyi, A. J.	Excluded - does not fit 2 or more exclusion criteria	The anthropogenic factors which drive land use change are primarily population pressure on land (i.e. mean population per unit area) which has resulted in undue depletion and degradation of most forest land in Nigeria. Deforestation, reduction in biodiversity, depletion of stratospheric ozone, increases in greenhouse gases, and changes in sea level were among the effects causing climate change. T…	2013	//	Journal of Agriculture, Forestry and Social Sciences	11	1	91-98				#5969	Aina-Oduntan 2013
A characterization of the drivers, pressures, ecosystem functions and services of Namatala wetland, Uganda.	Namaalwa, S.; Dam, A. A. van; Funk, A.; Ajie, G. S.; Kaggwa, R. C.	Excluded - does not fit 2 or more exclusion criteria	Namatala wetland near the town of Mbale in the Eastern region of Uganda is a papyrus wetland that is subject to conversion for agriculture (mainly rice farming) and pollution by wastewater. The main goal of this study was to analyze the ecosystem functions and services of Namatala wetland and their drivers of change, and to suggest directions for sustainable use. Data on climate, hydrology, water…	2013	//	Environmental Science & Policy	34		44-57				#5972	Namaalwa 2013
Respiratory and occupational health problems of scavengers and landfill employees in a municipal landfill site in Lobatse, Botswana.	Gwisai, R. D.; Areola, O.; Segosebe, E.	Excluded - does not fit 2 or more exclusion criteria	The objective of this study was to examine the respiratory and common health ailments of scavengers and landfill employees in a Municipal Solid Waste (MSW) disposal site in Lobatse, Botswana. Data were collected through questionnaires, observations at the landfill site, and key informant interviews. The results of the study revealed a high prevalence of respiratory symptoms and a wide range of oc…	2014	//	Journal of Sustainable Development in Africa	16	1	37-55				#5974	Gwisai 2014
Land usage changes and its effects on the provision of social facilities to residents of the Kumasi Metropolis of Ghana.	Forkuor, D.; Kyei, P. O.; Forkuor, J. B.	Excluded - does not fit 2 or more exclusion criteria	The extent to which changes in land use has affected the availability and usage of social facilities were studied. Emphasis was placed on four (4) facilities - pipe-borne water, sewage channels, sanitary sites and public open spaces. The stratified, simple and purposive sampling techniques were used to select 327 respondents made up of building owners, chiefs and government land institutions. Ten…	2013	//	Ethiopian Journal of Environmental Studies and Management	6	3	324-332				#6027	Forkuor 2013
The call to action: health promotion in The Gambia - closing the implementation gap?	Dixey, R.; Njai, M.	Excluded - does not fit 2 or more exclusion criteria	This paper discusses the difficulties facing the development of health promotion in The Gambia, and in 'closing the implementation gap' noted by the WHO 7th Global Conference on Health Promotion (2009, Nairobi). The Gambia has achieved a great deal so far, but health promotion as a discipline has not really informed the development of its approach to health. There is not a central concern with de…	2013	//	Global Health Promotion	20	2	5-12				#6147	Dixey 2013
Anthropometric measurements and prevalence of underweight, overweight and obesity in adult Malawians: nationwide population based NCD STEPS survey.	Msyamboza, K. P.; Kathyola, D.; Dzowela, T.	Excluded - does not fit 2 or more exclusion criteria	Introduction: Overweight and obesity are significant causes of increased morbidity and premature mortality from non-communicable diseases, particularly in sub-Saharan Africa, although local high quality population-based data to inform policies and strategies are lacking. Methods: Using the WHO STEPwise approach to chronic disease risk factor surveillance, population-based nationwide survey was co…	2013	//	Pan African Medical Journal	15		108-108				#6162	Msyamboza 2013
Use of Bacillus thuringiensis var israelensis as a viable option in an Integrated Malaria Vector Control Programme in the Kumasi Metropolis, Ghana.	Nartey, R.; Owusu-Dabo, E.; Kruppa, T.; Baffour-Awuah, S.; Annan, A.; Oppong, S.; Becker, N.; Obiri-Danso, K.	Excluded - does not fit 2 or more exclusion criteria	Background: Integrated Vector Control (IVC) remains the approach for managing the malaria-causing vector. The study investigated the contribution of Bacillus thuringiensis israelensis (Bti) in the control of malaria by targeting the larvae and also mapped and documented major breeding sites in the Kumasi metropolis, Ghana. Methods: Using a hand held GPS receiver unit, major breeding sites within …	2013	//	Parasites and Vectors	6	116	(22 A-(22 A				#6180	Nartey 2013
The design of a horticultural therapy model and a practical business plan for a horticulturist interacting with a healthcare worker.	October, J. R. V.; Villiers, A. de; Dolley, L.	Excluded - does not fit 2 or more exclusion criteria	The term "horticultural therapy" is relatively new in South Africa. It is accepted that horticulture plays an important role in human well-being, both physically and psychologically. This study investigated whether the integration of horticultural activities into the rehabilitation programme at a mental rehabilitation centre benefitted participants. The first objective of the study was to determi…	2013	//	Acta Horticulturae		1007	503-511				#6186	October 2013
Knowledge of nutrition facts on food labels and their impact on food choices on consumers in Koforidua, Ghana: a case study.	Darkwa, S.	Excluded - does not fit 2 or more exclusion criteria	Objective: The aim of this study was to investigate consumers' knowledge of food labels and how this knowledge guides their decisions when making purchasing choices with regard to food. Design: This was a descriptive research design study. Setting: The setting was the suburb of Koforidua Municipality in the Eastern region of Ghana. Subjects: One hundred and forty-three customers were observed in …	2014	//	SAJCN - South African Journal of Clinical Nutrition	27	1	13-17				#6208	Darkwa 2014
The impact of leachate on well water (city dump of Kenitra, Morocco).	Elmarkhi, M.; Sadek, S.; Elkharrim, K.; Harkati, F. B.; Belghyti, D.	Excluded - does not fit 2 or more exclusion criteria	Our study is the follow up and spatial analysis of a number of physico-chemical parameters of water wells located at different distances from the city dump Kenitra. The absence of a source of drinking water in the region pushes the population to feed by groundwater sinks. The results show that the majority of the analysed parameters exceed drinking water standards for the discharge of three wells…	2014	//	International Journal of Innovation and Applied Studies	8	2	705-716				#6216	Elmarkhi 2014
Determination of heavy metal profiles in Neem leaves (Azadirachta indica A) along some major streets in Minna metropolis Nigeria.	Ajai, A. I.; Ochigbo, S. S.; Shaba, E. Y.; Mohammmed, H.	Excluded - does not fit 2 or more exclusion criteria	Neem (Azadirachta indica) leaves collected from some major streets in Minna metropolis were determined for their heavy metal contamination using Atomic Absorption spectrophotometer (AAS). The results showed that the concentrations of analysed heavy metals along all the sampling route ranged from 14.5±1.15-71.0±6.17 µg/g Mn; 303.0±12.23-765.0±19.27 µg/g Fe; 5.8±0.55-40.0±3.35 µg/g Cu; 59.4±3.50-36…	2014	//	Journal of Natural Sciences Research	4	3	7-12				#6221	Ajai 2014
Analysis of some ground water quality parameters in the vicinity of asbestos factory in Bauchi metropolis, Nigeria.	Sarauta, A.; Sabo, A.	Excluded - does not fit 2 or more exclusion criteria	It has been established that wherever asbestos factory is sited, health of people of the adjoining settlements is threatened. This study was aimed at determining the physico-chemical characteristic of the ground water in villages around asbestos factory in Bauchi. Water samples were collected from six functional hand dug wells with three replications each. The samples were subjected to physical a…	2014	//	Journal of Environment and Earth Science	4	12	1-6				#6235	Sarauta 2014
Diabetes in South-East Asia: an update.	Ambady Ramachandran; Chamukuttan Snehalatha; Ma ChingWan [Ma, C. W. R. ]	Excluded - does not fit 2 or more exclusion criteria	According to the recent estimates by the International Diabetes Federation (IDF), South East-Asia (SEA) Region consisting of India, Sri Lanka, Bangladesh, Bhutan, Mauritius and Maldives, is home to more than 72 million adults with diabetes in 2013 and is expected to exceed 123 million in 2035. Nearly 95% of people with diabetes have type 2 diabetes (T2DM). Although type 1 diabetes (T1DM) is relat…	2014	//	Diabetes Research and Clinical Practice	103	2	231-237				#6238	AmbadyRamachandran 2014
Prevalence of subclinical mastitis in dairy farms in urban and peri-urban areas of Kampala, Uganda.	Abrahmsén, M.; Persson, Y.; Kanyima, B. M.; Båge, R.	Excluded - does not fit 2 or more exclusion criteria	It is widely recognized that subclinical mastitis (SCM) is an extensive problem in the dairy industry worldwide. It is of particular concern in developing countries. The aim of this study was to establish the prevalence of SCM in dairy cattle in the urban and peri-urban areas of Kampala, Uganda and to gain information about pathogens and antibiotic resistance patterns. The study was conducted as …	2014	//	Tropical Animal Health and Production	46	1	99-105				#6247	Abrahmsén 2014
An overview of the geology of health in Zimbabwe and surrounding areas.	Njila, T.; Mudimbu, D.; Chinguno, N.; Chikwema, P.	Excluded - does not fit 2 or more exclusion criteria	Geochemical anomalies of fluorine, arsenic, mercury, cadmium and other chemical elements in soils, sediments and water, as well as exposure to asbestiform materials in mining areas may adversely affect human and animal health. Rural and peri-urban communities in Zimbabwe living within the vicinity of mining and mineralized areas are most prone to the impacts of their environment because of they o…	2014	//	Minería y Geología	30	3	1-15				#6260	Njila 2014
Lipid patterns, alcohol intake and BMI of adult Nigerians in a sub-urban slum in Enugu, Nigeria.	Ahaneku, G. I.; Ahaneku, J. E.; Osuji, C. U.; Oguejiofor, C. O.; Opara, P. C.	Excluded - does not fit 2 or more exclusion criteria	Introduction: Demonstration of cardiovascular disease (CVD) markers in healthy subjects with normal blood chemistry tests underscores the need to study social determinants of risk factors to aid primary prevention worldwide; particularly in slums which harbor nearly 80% of rural to urban migrants in the epidemiologically transiting Africa where CVDs were previously unknown. The objective of this …	2014	//	Pan African Medical Journal	18		37-37				#6263	Ahaneku 2014
Factors associated with illness in athletes participating in the London 2012 Paralympic Games: a prospective cohort study involving 49 910 athlete-days.	Schwellnus, M.; Derman, W.; Jordaan, E.; Blauwet, C. A.; Emery, C.; Pit-Grosheide, P.; Marques, N. A. P.; Martinez-Ferrer, O.; Stomphorst, J.; Vliet, P. van de; Webborn, N.; Willick, S. E.	Excluded - does not fit 2 or more exclusion criteria	Background: The incidence and factors associated with illness in Paralympic athletes have not been documented. Aim: To determine the factors associated with illness in athletes participating in the London 2012 Paralympic Games. Methods: A cohort of 3565 athletes from 160 of the 164 participating countries in the London 2012 Paralympic Games were followed over a 14-day period (precompetition perio…	2013	//	British Journal of Sports Medicine	47	7	433-440				#6277	Schwellnus 2013
Assessing environmental impacts of inland sand mining in parts of Ogun state, Nigeria.	Adedeji, O. H.; Adebayo, H. O.; Sotayo, E. I.	Excluded - does not fit 2 or more exclusion criteria	Sand is a valuable resource for construction and other purposes, however sand mining often result in serious environmental problems such as land degradation, loss of agricultural lands and biodiversity, as well increased poverty among people. This study assessed the environmental impacts of inland sand mining in six selected local government areas of Ogun state, Nigeria. Twenty-seven (27) inland …	2014	//	Ethiopian Journal of Environmental Studies and Management	7	5	478-487				#6286	Adedeji 2014
Litigations in fitness programmes: how prepared are fitness centre's in Edo and Delta states of Nigeria?	Ogbouma, S.; Aibueku, S. O.; Agwubike, E. O.	Excluded - does not fit 2 or more exclusion criteria	The aim of this study was to examine the legal dimension to fitness programmes with a view to assessing the extent to which fitness clinics in our society are conscious of what legal obligation binds them in the discharge of their duties. A total of 37 fitness centre's were drawn from Edo and Delta States and used for the study. A validated, structured questionnaire was used for the study. Result…	2013	//	Academic Research International	4	2	550-557				#6301	Ogbouma 2013
Urbanisation, urbanicity, and health: a systematic review of the reliability and validity of urbanicity scales.	Cyril, S.; Oldroyd, J. C.; Renzaho, A.	Excluded - does not fit 2 or more exclusion criteria	Background: Despite a plethora of studies examining the effect of increased urbanisation on health, no single study has systematically examined the measurement properties of scales used to measure urbanicity. It is critical to distinguish findings from studies that use surrogate measures of urbanicity (e.g. population density) from those that use measures rigorously tested for reliability and val…	2013	//	BMC Public Health	13	513	(28 May 2013)-(28 May 2013)				#6310	Cyril 2013
Overweight and obesity in the general population aged 5-19 years in urban Bamako (Mali). / Surpoids et obésité dans la population générale de 5 à 19 ans en milieu urbain bamakois (Mali).	Bâ, H. O.; Menta, I.; Camara, Y.; Seydou, D.; Diarra, M. B.	Excluded - does not fit 2 or more exclusion criteria	Introduction: To determine the prevalence of overweight and obesity in the population aged 5-19 years and provide baseline data for future studies. Methods: Our sample is from the first study on cardiovascular diseases based on the approach STEP of the World Health Organization (WHO) which selected subjects aged 5-19 years. We used the methods of the WHO and the International Obesity Task Force (…	2014	//	Pan African Medical Journal	19		351-351				#6315	Bâ 2014
Towards a sustainable community database: taking advantage of the Road-to-Health cards to monitor and evaluate health interventions targeting under fives.	Simba, D. O.	Excluded - does not fit 2 or more exclusion criteria	The Road-to-Health (RTH) card has served as a tool for monitoring nutrition and vaccination status individual child for several decades. The card has the potential to serve as a community database for research if kept by the caretaker for a considerable period. This study aimed to assess whether the magnitude of possession and retention of RTH cards is adequate to serve as a community database fo…	2009	//	Tanzania Journal of Health Research	11	1	46-50				#6316	Simba 2009
Postnatal growth velocity and overweight in early adolescents: a comparison of rural and urban African boys and girls.	Chirwa, E. D.; Griffiths, P.; Maleta, K.; Ashorn, P.; Pettifor, J. M.; Norris, S. A.	Excluded - does not fit 2 or more exclusion criteria	Objectives: To compare growth velocity of two African child cohorts and examine the relationship between postnatal growth velocity in infancy/early childhood and the risk of overweight/stunting in early adolescence. Methods: The study used data from two child cohorts from urban (Birth to Twenty Cohort, South Africa) and rural (Lungwena Child Survival Study, Malawi) African settings. Mixed effect …	2014	//	American Journal of Human Biology	26	5	643-651				#6326	Chirwa 2014
Central nervous system affecting drugs and road traffic accidents among commercial motorcyclists.	Achigbu, E. O.; Ezepue, U. F.; Achigbu, K. I.; Fiebai, B.	Excluded - does not fit 2 or more exclusion criteria	Background: Commercial motorcyclists are popular due to the convenience associated with their use especially in areas where taxis do not ply. The financial benefits to the operators caused a boom but indirectly resulted in a lot of carnage on our roads. These accidents (RTA) have been attributed to various causes including driving under the influence of drugs that affect the central nervous syste…	2014	//	Orient Journal of Medicine	26	1/2	22-28				#6327	Achigbu 2014
Volume, value and floristic diversity of Gabon's medicinal plant markets.	Towns, A. M.; Quiroz, D.; Guinee, L.; Boer, H. de; Andel, T. van	Excluded - does not fit 2 or more exclusion criteria	Ethnopharmacological relevance: African medicinal plant markets offer insight into commercially important species, salient health concerns in the region, and possible conservation priorities. Still, little quantitative data is available on the trade in herbal medicine in Central Africa. The aim of this study was to identify the species, volume, and value of medicinal plant products sold on the ma…	2014	//	Journal of Ethnopharmacology	155	2	1184-1193				#6368	Towns 2014
Geographic variation of overweight and obesity among women in Nigeria: a case for nutritional transition in sub-Saharan Africa.	Kandala, N. B.; Stranges, S.	Excluded - does not fit 2 or more exclusion criteria	Background: Nutritional research in sub-Saharan Africa has primarily focused on under-nutrition. However, there is evidence of an ongoing nutritional transition in these settings. This study aimed to examine the geographic variation of overweight and obesity prevalence at the state-level among women in Nigeria, while accounting for individual-level risk factors. Methods: The analysis was based on…	2014	//	PLoS ONE	9	6	e101103-e101103				#6369	Kandala 2014
From forests to fields in Côte d'Ivoire: improve resource management, improve human health.	Conway, K.	Excluded - does not fit 2 or more exclusion criteria	A case study was conducted in the town of Buyo in Cote d'Ivoire which examined the effect when policies and programs used to promote economic growth unexpectedly create havoc with the environment and with people's health. The researchers, supported by the International Development Research Centre (IDRC), looked at ways to reduce the harmful health impacts of unbridled agricultural development (wi…	2003	//	From forests to fields in Côte d'Ivoire: improve resource management, improve human health			4-4				#6372	Conway 2003
Measuring the food and economic contribution of UPH in Africa and Asia.	Moustier, P.	Excluded - does not fit 2 or more exclusion criteria	Urban and peri-urban horticulture (UPH) is currently a subject of passionate debate regarding how viable it is, how efficient it is compared to rural production in supplying food to cities, and whether the state should protect it from urban expansion. The debate is not, however, being supported by reliable data on the relative contribution of UPH to urban food consumption and income, as compared …	2014	//	Acta Horticulturae		1021	211-226				#6381	Moustier 2014
Analysing the socioeconomic determinants of hypertension in South Africa: a structural equation modelling approach.	Cois, A.; Ehrlich, R.	Excluded - does not fit 2 or more exclusion criteria	Background: Epidemiological research has long observed a varying prevalence of hypertension across socioeconomic strata. However, patterns of association and underlying causal mechanisms are poorly understood in sub-Saharan Africa. Using education and income as indicators, we investigated the extent to which socioeconomic status is linked to blood pressure in the first wave of the National Income…	2014	//	BMC Public Health	14	414	(1 May 2014)-(1 May 2014)				#6384	Cois 2014
Determinants of individuals' risks to 2009 pandemic influenza virus infection at household level amongst Djibouti city residents - a CoPanFlu cross-sectional study.	Andayi, F.; Crepey, P.; Kieffer, A.; Salez, N.; Abdo, A. A.; Carrat, F.; Flahault, A.; Lamballerie, X. de	Excluded - does not fit 2 or more exclusion criteria	Background: Following the 2009 swine flu pandemic, a cohort for pandemic influenza (CoPanFlu) study was established in Djibouti, the Horn of Africa, to investigate its case prevalence and risk predictors' at household level. Methods: From the four city administrative districts, 1,045 subjects from 324 households were included during a face-to-face encounter between 11th November 2010 and 15th Feb…	2014	//	Virology Journal	11	13	(27 January 2014)-(27 January 2014)				#6422	Andayi 2014
Analysis of public health risks from consumption of informally marketed milk in Kenya.	Omore, A. O.; Arimi, S. M.; McDermott, J. J.; Kang'ethe, E. K.	Excluded - does not fit 2 or more exclusion criteria	Despite an unfavourable policy environment against informal milk markets, these markets account for most milk sales in Kenya. Convenient delivery and lower prices are the principal benefits for poor consumers. Current milk handling and safety regulations in Kenya are derived from models in industrialized countries. These may not be appropriate for local market conditions. An important step in tar…	2004	//	The Kenya Veterinarian	27		15-17				#6450	Omore 2004
Lead levels in human blood as biological test in different Egyptian environments.	Abou-Arab, A. A. K.; Donia, M. A. A.; Sharaf, N. E.; Mohamed, S. R.	Excluded - does not fit 2 or more exclusion criteria	Lead being a toxic heavy metal that has no known biological use or function in the body. It is a common environmental contaminant; exposure to it must be a preventable risk in all areas of Egypt. Today mankind is exposed to the highest levels of this metal comparing to the primitive man due to its industrial use. There are different sources of environmental pollution with lead as lead alkyl addit…	2014	//	World Journal of Medical Sciences	10	4	392-399				#6470	Abou-Arab 2014
Spatial segregation between invasive and native commensal rodents in an urban environment: a case study in Niamey, Niger.	Garba, M.; Dalecky, A.; Kadaoure, I.; Kane, M.; Hima, K.; Veran, S.; Gagare, S.; Gauthier, P.; Tatard, C.; Rossi, J. P.; Dobigny, G.	Excluded - does not fit 2 or more exclusion criteria	Invasive rodents have been responsible for the diffusion worldwide of many zoonotic agents, thus representing major threats for public health. Cities are important hubs for people and goods exchange and are thus expected to play a pivotal role in invasive commensal rodent dissemination. Yet, data about urban rodents' ecology, especially invasive vs. native species interactions, are dramatically s…	2014	//	PLoS ONE	9	11	e110666-e110666				#6508	Garba 2014
Impact of the application of urban waste on bacterial communities in arable soils on the outskirts of Oagadougou, Burkina Faso. / Impact de l'épandage de déchets urbains sur les communautés de bactéries dans les sols cultivés de la périphérie de Oagadougo	Hien, E.; Favre-Bonté, S.; Nazaret, S.; Masse, D.	Excluded - does not fit 2 or more exclusion criteria	The objective of this study was to evaluate the influence of anthropogenic activities such as the application of urban waste on agricultural land which can promote the emergence and/or spread of pathogens. An assessment was conducted on the influence of spreading raw municipal waste on soil bacterial communities and the abundance of opportunistic human pathogens. Soils that had been amended with …	2014	//	Acta Horticulturae		1021	315-323				#6516	Hien 2014
Diatom communities in streams draining urban areas: community structure in relation to environmental variables.	Bere, T.; Mangadze, T.	Excluded - does not fit 2 or more exclusion criteria	Diatoms are good indicators of ecological conditions in lotic systems. The objective of this study was to assess responses of benthic diatoms to changes in water quality in tropical streams draining Chinhoyi Town, Zimbabwe. Eight sites were selected to evaluate the impact of sewage effluent on water quality and the associated diatom communities. Diatom and water quality sampling were conducted on…	2014	//	Tropical Ecology	55	2	271-281				#6524	Bere 2014
Assessing the level of hygienic practices among street food vendors in Sunyani Township.	Sarkodie, N. A.; Bempong, E. K.; Tetteh, O. N.; Saaka, A. C.; Moses, G. K.	Excluded - does not fit 2 or more exclusion criteria	In recent time, there has been an increased in the springing up of street food vendors across the country and there is therefore an urgent need to ensure that street food vendors adhere to hygienic practices to protect public health. The main aim of the study is to assess the level of hygienic practices of street Food vendors in Sunyani Township. The study adopted descriptive approach and survey …	2014	//	Pakistan Journal of Nutrition	13	10	610-615				#6548	Sarkodie 2014
Occupational hearing loss of market mill workers in the city of Accra, Ghana.	Kitcher, E. D.; Ocansey, G.; Abaidoo, B.; Atule, A.	Excluded - does not fit 2 or more exclusion criteria	Noise induced hearing loss (NIHL) is an irreversible sensorineural hearing loss associated with exposure to high levels of excessive noise. Prevention measures are not well established in developing countries. This comparative cross sectional study aims to determine the prevalence of hearing loss in both a group of high risk workers and a control group and to assess their knowledge of the effects…	2014	//	Noise & Health	16	70	183-188				#6549	Kitcher 2014
A global study on the influence of neighborhood contextual factors on adolescent health.	Mmari, K.; Lantos, H.; Blum, R. W.; Brahmbhatt, H.; Sangowawa, A.; Yu ChunYan; Delany-Moretlwe, S.	Excluded - does not fit 2 or more exclusion criteria	Purpose: This study uses data collected as part of the Well-Being of Adolescents in Vulnerable Environments study to (1) compare the perceptions of neighborhood-level factors among adolescents across five different urban sites; (2) examine the associations between factors within the physical and social environments; and (3) examine the influence of neighborhood-level factors on two different heal…	2014	//	Journal of Adolescent Health	55	6, Suppl.	S13-S20				#6561	Mmari 2014
Correlates of objectively measured overweight/obesity and physical activity in Kenyan school children: results from ISCOLE-Kenya.	Muthuri, S. K.; Wachira, L. J. M.; Onywera, V. O.; Tremblay, M. S.	Excluded - does not fit 2 or more exclusion criteria	Background: Childhood overweight/obesity and inadequate physical activity burden Western countries, and now, pose a growing threat to the health of children in low and middle income countries. Behavioural transitions toward more sedentary lifestyles coupled with increased consumption of high calorie foods has resulted in rising proportions of overweight/obesity and decreasing levels of physical a…	2014	//	BMC Public Health	14	436	(9 May 2014)-(9 May 2014)				#6582	Muthuri 2014
Associations of socioeconomic status with diet and physical activity in migrant bougainvilleans in Port Moresby, Papua New Guinea.	Vengiau, G.; Umezaki, M.; Phuanukoonnon, S.; Siba, P.; Watanabe, C.	Excluded - does not fit 2 or more exclusion criteria	Urban migrants in Papua New Guinea have undergone a nutritional transition. The present study investigated associations of socioeconomic status with dietary and physical activity patterns among migrant Bougainvilleans from Nassioi territory in the capital city of Port Moresby, Papua New Guinea. All adults Naasioi migrants residing in Port Moresby were identified (N=185) and 70 were included. The …	2014	//	Ecology of Food and Nutrition	53	5	471-483				#6611	Vengiau 2014
Analysis of some heavy metals (Pb, Cd, Cr, Fe, Zn) in processed cassava flour (garri) sold along the road side of a busy highway.	Dibofori-Orji, A. N.; Edori, O. S.	Excluded - does not fit 2 or more exclusion criteria	The level of some heavy metals: Lead, Cadmium, Chromium, Iron, and Zinc (Pb, Cd, Cr, Fe & Zn) in "garri" sold along a busy road was investigated. Station road, within Port Harcourt metropolis, was chosen as sampling point. For comparison purpose, garri sample protected from the prevailing environmental conditions was also analyzed for the above metals. AAES procedure according to ASTM (2000) stan…	2015	//	Archives of Applied Science Research	7	2	15-19				#6612	Dibofori-Orji 2015
Use of bisphenol A-containing baby bottles in Cameroon and Nigeria and possible risk management and mitigation measures: community as milestone for prevention.	Pouokam, G. B.; Ajaezi, G. C.; Mantovani, A.; Orisakwe, O. E.; Frazzoli, C.	Excluded - does not fit 2 or more exclusion criteria	The plasticizer Bisphenol A (BPA) is banned in baby bottles in many industrialized countries due to safety concerns. We provide a pilot view on the potential BPA exposure of bottle-fed children in sub-Saharan Africa through an enquiry on availability, accessibility and affordability of plastic baby bottles, usage pattern, and risk perception. An observational survey was conducted in a randomized …	2014	//	Science of the Total Environment	481		296-302				#6617	Pouokam 2014
Urbanicity and lifestyle risk factors for cardiometabolic diseases in rural Uganda: a cross-sectional study.	Riha, J.; Karabarinde, A.; Ssenyomo, G.; Allender, S.; Asiki, G.; Kamali, A.; Young, E. H.; Sandhu, M. S.; Seeley, J.	Excluded - does not fit 2 or more exclusion criteria	Background: Urban living is associated with unhealthy lifestyles that can increase the risk of cardiometabolic diseases. In sub-Saharan Africa (SSA), where the majority of people live in rural areas, it is still unclear if there is a corresponding increase in unhealthy lifestyles as rural areas adopt urban characteristics. This study examines the distribution of urban characteristics across rural…	2014	//	PLoS Medicine	11	7	e1001683-e1001683				#6623	Riha 2014
Quantifying the domestic market in herbal medicine in Benin, West Africa.	Quiroz, D.; Towns, A.; Legba, S. I.; Swier, J.; Brière, S.; Sosef, M.; Andel, T. van	Excluded - does not fit 2 or more exclusion criteria	Ethnopharmacological relevance: Herbal medicine markets are essential in understanding the importance of medicinal plants amongst a country's inhabitants. They are also instrumental in identifying plant species with resource management priorities. To document the diversity of the medicinal plant market in Benin (West Africa), to quantify the weight of traded species in order to evaluate their eco…	2014	//	Journal of Ethnopharmacology	151	3	1100-1108				#6663	Quiroz 2014
Harmful effects of wastewater disposal into water bodies: a case review of the Ikpoba river, Benin city, Nigeria.	Odige, J. O.	Excluded - does not fit 2 or more exclusion criteria	Improper disposal of waste water and the problems of addressing challenges from wastewater discharge into water bodies have led to an increase in the rate of wastewater generation. Abattoir wastes, industrial wastes from breweries, agricultural runoffs, and waste water from car wash located close to the Ikpoba River have adverse effects on the water quality. High levels of pollutants in river cau…	2014	//	Tropical Freshwater Biology	23		87-101				#6679	Odige 2014
Knowledge of School Health Programme among public primary school teachers in Oyo State, South-Western Nigeria: a rural-urban comparative study.	Adebayo, A. M.; Onadeko, M. O.	Excluded - does not fit 2 or more exclusion criteria	Teachers are in a vantage position to facilitate positive health among school-age children through the School Health Programme (SHP). Lack of basic knowledge of the programme among them will hinder its effective implementation. Studies to gauge teachers' knowledge of SHP are needed to improve the current suboptimal level of implementation in Nigeria. This study was conducted to assess and compare…	2015	//	African Journal of Reproductive Health	19	3	55-60				#6695	Adebayo 2015
Assessment of selected heavy metal concentrations in selected fresh fruits in Eldoret Town, Kenya.	Mausi, G.; Simiyu, G.; Lutta, S.	Excluded - does not fit 2 or more exclusion criteria	This study assessed levels of selected heavy metals (Lead, Chromium and Cadmium) in oranges and mangoes sold in Eldoret town and their health implications to consumers. A total of one hundred and eighty (180) samples were collected for analysis from randomly selected market sites within Eldoret town. Samples were wet digested using a mixture of 1:3 (65% HCl: HNO3) and analyzed using Atomic Absorp…	2014	//	Journal of Environment and Earth Science	4	3	1-8				#6725	Mausi 2014
Epidemiology of road traffic accidents - a prospective study at a Tertiary University Hospital in Addis Ababa Ethiopia.	Seife, H.; Teffera, E.	Excluded - does not fit 2 or more exclusion criteria	Background: Road traffic injuries (RTIs) are major but neglected public health problems. Without appropriate action, by 2020, road traffic injuries are predicted to be the third leading contributor to the global burden of disease and injury. Most of the projected increase in road traffic crashes will occur in low- and middle-income regions of the world, Ethiopia is one of countries with the highe…	2015	//	East and Central African Journal of Surgery	20	1	3-9				#6743	Seife 2015
Case study of the street food sector in the Metropolitan areas of a Cameroonian City, Yaounde.	Edima, H. C.; Nnam, R. K. T.; Enama, T. A.; Biloa, D. M.; Ndjouenkeu, R.	Excluded - does not fit 2 or more exclusion criteria	In many developing countries, information on street food vending activities has been found to be greatly lacking. In order to show more light on street food sector, a study was carried out from June to October 2012 in 30 districts of Yaoundé. During this study, information was obtained concerning the street food vendors and their activities by observation and brainstorming, and by interviewing 10…	2014	//	International Journal of Current Microbiology and Applied Sciences	3	9	741-751				#6748	Edima 2014
Comparative study of ready-to-eat foods from road-side and eateries in Benin City, Nigeria.	Akinnibosun, F. I.; Ojo, K. N.	Excluded - does not fit 2 or more exclusion criteria	The microbiological qualities of ready to eat foods sold in road-side and eateries were studied using the standard microbiological methods. The mean viable bacterial counts in food samples obtained from eateries ranged from 2.4×103±0.23 to 4.8×104±0.23 cfu/g, while the mean viable bacterial counts in food samples obtained from road side canteen ranged from 9.0×104±0.43 to 2.20×105±0.40 cfu/g. The…	2015	//	African Journal of Microbiology Research	9	13	929-933				#6753	Akinnibosun 2015
Temporal trends and correlates of physical activity, sedentary behaviour, and physical fitness among school-aged children in sub-Saharan Africa: a systematic review.	Muthuri, S. K.; Wachira, L. J. M.; Leblanc, A. G.; Francis, C. E.; Sampson, M.; Onywera, V. O.; Tremblay, M. S.	Excluded - does not fit 2 or more exclusion criteria	Recent physical activity (PA) and fitness transitions, identified as behavioural shifts from traditionally active lifestyles to more industralised and sedentary lifestyles, have been observed among school-aged children. There is a wealth of supporting evidence of such behavioural transitions in high income countries; however, a paucity of data on lower income countries exists. These transitions p…	2014	//	International Journal of Environmental Research and Public Health	11	3	3327-3359				#6772	Muthuri 2014
Population growth and its environmental impact in Syria: a case study of Lattakia region.	Hassan, N.; Krepl, V.	Excluded - does not fit 2 or more exclusion criteria	This paper investigates and monitors the impact of population growth on the standard of living in the Lattakia region of Syria Arab Republic. It focuses on the effect of pollution on population growth in the region and how this affects the surface and groundwater resource. There has been symmetrical expansion of the agricultural and urban sectors in Lattakia as its population increased and this h…	2015	//	African Journal of Agricultural Research	10	4	161-169				#6804	Hassan 2015
Associations between urbanicity and malaria at local scales in Uganda.	Kigozi, S. P.; Pindolia, D. K.; Smith, D. L.; Arinaitwe, E.; Katureebe, A.; Kilama, M.; Nankabirwa, J.; Lindsay, S. W.; Staedke, S. G.; Dorsey, G.; Kamya, M. R.; Tatem, A. J.	Excluded - does not fit 2 or more exclusion criteria	Background: Sub-Saharan Africa is expected to show the greatest rates of urbanization over the next 50 years. Urbanization has shown a substantial impact in reducing malaria transmission due to multiple factors, including unfavourable habitats for Anopheles mosquitoes, generally healthier human populations, better access to healthcare, and higher housing standards. Statistical relationships have …	2015	//	Malaria Journal	14	374	(29 Se-(29 Se				#6848	Kigozi 2015
Perceived barriers to physical activity among Nigerian stroke survivors.	Idowu, O. A.; Adeniyi, A. F.; Ogwumike, O. O.; Fawole, H. O.; Akinrolie, O.	Excluded - does not fit 2 or more exclusion criteria	Introduction: benefits of physical activity in the prevention and management of stroke are well documented in the literature. There is increasing evidence that stroke survivors in South-West Nigeria are physically inactive. Data on barriers to the achievement of the recommended physical activity levels including its differences along socio-demographic characteristics among stroke survivors in Sou…	2015	//	Pan African Medical Journal	21		274-274				#6856	Idowu 2015
Transmission of antibiotic-resistant Escherichia coli between cattle, humans and the environment in peri-urban livestock keeping communities in Morogoro, Tanzania.	Lupindu, A. M.; Dalsgaard, A.; Msoffe, P. L. M.; Ngowi, H. A.; Mtambo, M. M.; Olsen, J. E.	Excluded - does not fit 2 or more exclusion criteria	Urban and peri-urban livestock farming is expanding world-widely because of increased urbanization and demands for food of animal origin. Such farming practices pose a public health risk as livestock are reservoirs of several zoonotic pathogens. In an attempt to determine the fecal transmission between livestock and people, 100 household clusters keeping cattle in close proximity of humans were s…	2015	//	Preventive Veterinary Medicine	118	4	477-482				#6871	Lupindu 2015
Economic burden of motorcycle accidents in northern Ghana.	Kudebong, M.; Wurapa, F.; Nonvignon, J.; Norman, I.; Awoonor-Williams, J. K.; Aikins, M.	Excluded - does not fit 2 or more exclusion criteria	Background: Motorcycles are the most popular means of transportation in northern Ghana, and their accidents are major causes of out-patient attendance and admissions in the Bolgatanga Municipality. Objective: This paper estimates the economic burden of motorcycle accidents in the Bolgatanga Municipality in Northern Ghana. Design: Retrospective cross-sectional cost study. Methods: Data were collec…	2011	//	Ghana Medical Journal	45	4	135-142				#6908	Kudebong 2011
The burden of hypertension and diabetes mellitus in rural communities in southern Nigeria.	Isara, A. R.; Okundia, P. O.	Excluded - does not fit 2 or more exclusion criteria	Introduction: the African region of the world is experiencing a double epidemic of both communicable and non-communicable diseases. The objective of the study was to determine the prevalence of hypertension and diabetes mellitus among adult residents of rural communities in southern Nigeria. Methods: a community based descriptive cross-sectional study. Adults aged 18 years and above residing in t…	2015	//	Pan African Medical Journal	20		103-103				#6975	Isara 2015
Description and implementation of U-Turn Medical, a comprehensive lifestyle intervention programme for chronic disease in the sport and exercise medicine setting: pre-post observations in 210 consecutive patients.	Derman, W.; Schwellnus, M.; Hope, F.; Jordaan, E.; Padayachee, T.	Excluded - does not fit 2 or more exclusion criteria	Background: Non-communicable disease (NCD) is increasing, but management remains mostly curative, disease-centred and focused on single interventions. We describe the development and implementation of a patient-centred, comprehensive, multidisciplinary lifestyle intervention programme (LIP) for patients with NCD in the sport and exercise medicine (SEM) setting (part 1) and present preliminary obs…	2014	//	British Journal of Sports Medicine	48	17	1316-1321				#6976	Derman 2014
Action learning for health system governance: the reward and challenge of co-production.	Lehmann, U.; Gilson, L.	Excluded - does not fit 2 or more exclusion criteria	Health policy and systems research (HPSR) is centrally concerned with people, their relationships and the actions and practices they can implement towards better health systems. These concerns suggest that HPS researchers must work in direct engagement with the practitioners and practice central to the inquiry, acknowledging their tacit knowledge and drawing it into generating new insights into h…	2015	//	Health Policy and Planning	30	8	957-963				#6989	Lehmann 2015
Days out of role due to mental and physical illness in the South African stress and health study.	Mall, S.; Lund, C.; Vilagut, G.; Alonso, J.; Williams, D. R.; Stein, D. J.	Excluded - does not fit 2 or more exclusion criteria	Background: Both mental and physical disorders can result in role limitation, such as 'days out of role', which have an important impact on national productivity losses. This paper analyses data from the South African Stress and Health Study (SASH) on the association of both mental and physical disorders with days out of role. Methods: Face-to-face interviews were conducted with a representative …	2015	//	Social Psychiatry and Psychiatric Epidemiology	50	3	461-468				#7005	Mall 2015
Benzo[a]pyrene and benzo[k]fluoranthene in some processed fish and fish products.	Olatunji, O. S.; Fatoki, O. S.; Opeolu, B. O.; Ximba, B. J.	Excluded - does not fit 2 or more exclusion criteria	In this study, the concentration levels of the probable carcinogenic PAH fractions, benzo[a]pyrene (BaP) and benzo[k]fluoranthrene (BkF) in fillets of some processed fish species were investigated. Fish species comprising Merluccius poli (hake), Tyrsites atun (snoek), Seriola lalandi (yellow-tail) and Brama brama (angel fish) were bought in fish shops at Gordon's Bay, Western Cape, South Africa. …	2015	//	International Journal of Environmental Research and Public Health	12	1	940-951				#7006	Olatunji 2015
Pesticide contaminants in Clarias gariepinus and Tilapia zilli from three rivers in Edo State, Nigeria; implications for human exposure.	Ezemonye, L. I.; Ogbeide, O. S.; Tongo, I.; Enuneku, A. A.; Ogbomida, E.	Excluded - does not fit 2 or more exclusion criteria	The concentrations of 16 pesticides residues (alpha BHC, gamma BHC (lindane), beta BHC, Heptachlor, Aldrin, Heptachlor Epoxide, Endosulfan I, Dieldrin, Endrin, Endosulfan II, 4, 4 DDT, Endosulfan Aldehyde, Endosulfan sulfate, Atrazine, Phosphomethylglycine and Carbofuran) in two fish species (Tilapia zilli and Clarias gariepinus) from selected rivers (Illushi, Owan and Ogbesse) in Edo State, Nige…	2015	//	International Journal of Food Contamination	2	3	(19 A-(19 A				#7012	Ezemonye 2015
Microbiological pollution indication as tracer for the pollution of well water: the example of the district of Abomey-Calavi (Benin).	Hounsinou, P. S.; Mama, D.; Tchibozo, M. A. D.; Boukari, M.; Sohounhloue, D.	Excluded - does not fit 2 or more exclusion criteria	Water is indispensable at life. Resources in waters of the township of Abomey-Calavi are of national importance. The township of Abomey-Calavi is very close to the biggest plan of water Beninese lagoon: The Nokoué lake. Besides, not only the waters of the ground water are consumed by the majority of the population from the traditional well, but also, the underground waters of the terminal contine…	2015	//	Journal of Environmental Protection	6	4	290-298				#7014	Hounsinou 2015
Trends in causes of adult deaths among the urban poor: evidence from Nairobi Urban Health and Demographic Surveillance System, 2003-2012.	Mberu, B.; Wamukoya, M.; Oti, S.; Kyobutungi, C.	Excluded - does not fit 2 or more exclusion criteria	What kills people around the world and how it varies from place to place and over time is critical in mapping the global burden of disease and therefore, a relevant public health question, especially in developing countries. While more than two thirds of deaths worldwide are in developing countries, little is known about the causes of death in these nations. In many instances, vital registration …	2015	//	Journal of Urban Health: Bulletin of the New York Academy of Medicine	92	3	422-445				#7035	Mberu 2015
Association between German cockroaches (Blattella germanica) and street food vending: implications for food safety in Botswana.	Mpuchane, S.; Allotey, J.; Gashe, B. A.; Matsheka, M. I.; Coetzee, S. I.; Jordaan, A.; Oteng, M.	Excluded - does not fit 2 or more exclusion criteria	As a result of the rapid rate of urbanization in Botswana, street food vending has become very popular as it supports a large number of the population with affordable, nutritious foods. There has been an associated increase in the number of cockroaches around vending sites in the streets. Cockroaches are also abundant in the homes, some of which serve as food preparation areas for street foods by…	2005	//	Fifth International Conference on Urban Pests, Singapore, 11-13 July 2005			123-130				#7043	Mpuchane 2005
Investigating determinants of catastrophic health spending among poorly insured elderly households in urban Nigeria.	Adisa, O.	Excluded - does not fit 2 or more exclusion criteria	Background: In the absence of functional social security mechanisms for elderly people in Nigeria, elderly households are solely responsible for geriatric healthcare costs, which can lead to catastrophic health expenditures (CHE) - particularly among the poor. This study investigates the key determinants of CHE among poorly insured elderly households in Nigeria. We also offer some policy options …	2015	//	International Journal for Equity in Health	14	79	(15 Se-(15 Se				#7045	Adisa 2015
Consumer demand for value-added products of African indigenous vegetables in coastal Kenya: the case of sundried and frozen cowpea leaves.	Okello, J. J.; Hutchinson, M. J.; Mwang'ombe, A.; Ambuko, J.; Olubayo, F.; Mwakangalu, M.	Excluded - does not fit 2 or more exclusion criteria	Some recent efforts to improve the food and nutrition security of rural households have focused on the promotion of African indigenous vegetables (AIVs). This has been due to the challenges smallholder farmers face in participating in high-value global food systems. AIVs contain vitamins and micronutrients not found in most exotic vegetables, and therefore their consumption could contribute to re…	2015	//	Journal of Agriculture, Food Systems and Community Development	6	1	189-206				#7063	Okello 2015
Socio-economic status and the risk of mental morbidity: a cross sectional study of two socio-economically dissimilar Nigerian communities".	Osasona, S. O.; Koleoso, O. N.	Excluded - does not fit 2 or more exclusion criteria	Previous cross-sectional studies, mostly in the western countries, have shown that people in lower socioeconomic groups have an increased prevalence of mental morbidity. More studies are needed in the developing countries to examine this relationship. This study examined the relationship between socio-economic status (SES) and mental morbidity in two socio-economically dissimilar communities. Fou…	2015	//	Journal of Medicine and Biomedical Research	14	1	82-94				#7081	Osasona 2015
Secondhand smoke in waterpipe tobacco venues in Istanbul, Moscow, and Cairo.	Moon, K. A.; Magid, H.; Torrey, C.; Rule, A. M.; Ferguson, J.; Susan, J.; Sun, Z. L.; Abubaker, S.; Levshin, V.; Carkoglu, A.; Radwan, G. N.; El-Rabbat, M.; Cohen, J.; Strickland, P.; Navas-Acien, A.; Breysse, P. N.	Excluded - does not fit 2 or more exclusion criteria	Objective: The prevalence of waterpipe tobacco smoking has risen in recent decades. Controlled studies suggest that waterpipe secondhand smoke (SHS) contains similar or greater quantities of toxicants than cigarette SHS, which causes significant morbidity and mortality. Few studies have examined SHS from waterpipe tobacco in real-world settings. The purpose of this study was to quantify SHS expos…	2015	//	Environmental Research	142		568-574				#7085	Moon 2015
Prevalence of hypertension in the population of millers from the city of Lubumbashi, Democratic Republic of Congo. / Prévalence de l'hypertension artérielle dans la population des meuniers de la ville de Lubumbashi, République Démocratique du Congo.	Ngombe, L. K.; Cowgill, K.; Monga, B. B.; Ilunga, B. K.; Stanis, W. O.; Numbi, O. L.	Excluded - does not fit 2 or more exclusion criteria	Introduction: The objective of the study was to compare the prevalence of hypertension among millers in the city of Lubumbashi who were permanently exposed to noisy grain processing machines to the prevalence of high blood pressure in a group of guards. Methods: A descriptive cross-sectional study was conducted which involved 286 officers from a security company and 115 millers. After obtaining i…	2015	//	Pan African Medical Journal	22		152-152				#7100	Ngombe 2015
Blue flag beaches-bathers at risk for thalassogenic diseases.	Weimann, E.	Excluded - does not fit 2 or more exclusion criteria	If beaches and water are polluted by wastewater, bathers are at risk for thalassogenic diseases such as diarrhea, skin infection, respiratory tract infection and hepatitis. The coastal water around the Cape Peninsula in South Africa is affected by polluted rivers that flow into the ocean, major shipping routes and wastewater outlets of human settlements. With high tide the water from offshore is …	2014	//	Journal of Environment and Ecology	5	1	38-45				#7104	Weimann 2014
Special Issue: Present situation and future prospects of nutrition acquisition in African tropical forest.	Kimura, D.	Excluded - does not fit 2 or more exclusion criteria	The present issue focuses on nutrition acquisition and related activities in tropical Africa. Part I presents recent research results on nutrition acquisition among the Bongando of Wamba region (Democratic Republic of the Congo, DRC). The first paper analyses the change in land use as a basis for food production. The second paper discusses the actual food consumption in a village setting, while t…	2015	//	African Study Monographs. Supplementary Issue		51	1-173				#7134	Kimura 2015
Urbanization and the results of screening for diabetes and dysglycaemia in a rural area of the Marrakech region. / La campagne s'urbanise: résultats d'un dépistage du diabète et des dysglycémies dans une zone rurale de la région de Marrakech.	Ennazk, L.; El-M'ghari, G.; El-Ansari, N.	Excluded - does not fit 2 or more exclusion criteria	Introduction: Diabetes is a public health problem in Morocco. The increase in prevalence is parallel with the increase in cases of obesity and high blood pressure (hypertension). Environmental factors including urbanization strongly influence this observation. In rural areas, the trend tends to reverse because of the change in lifestyle. Our work has the goal of detecting dysglycaemia in a rural …	2014	//	Pan African Medical Journal	19		31-31				#7138	Ennazk 2014
Health & demographic surveillance system profile: the Taabo Health and Demographic Surveillance System, Côte d'Ivoire.	Koné, S.; Baikoro, N.; N'Guessan, Y.; Jaeger, F. N.; Silué, K. D.; Fürst, T.; Hürlimann, E.; Ouattara, M.; Séka, M. C. Y.; N'Guessan, N. A.; Esso, E. L. J. C.; Zouzou, F.; Boti, L. I.; Gonety, P. T.; Adiossan, L. G.; Dao, D.; Tschannen, A. B.; Stamm, T. von; Bonfoh, B.; Tanner, M.; Utzinger, J.; N'Goran, E. K.	Excluded - does not fit 2 or more exclusion criteria	The Taabo Health and Demographic Surveillance System (HDSS) is located in south-central Côte d'Ivoire, approximately 150 km north-west of Abidjan. The Taabo HDSS started surveillance activities in early 2009 and the man-made Lake Taabo is a key eco-epidemiological feature. Since inception, there has been a strong interest in research and integrated control of water-associated diseases such as sch…	2015	//	International Journal of Epidemiology	44	1	87-97				#7144	Koné 2015
The epidemiology of chronic kidney disease in Northern Tanzania: a population-based survey.	Stanifer, J. W.; Maro, V.; Egger, J.; Karia, F.; Thielman, N.; Turner, E. L.; Shimbi, D.; Kilaweh, H.; Matemu, O.; Patel, U. D.	Excluded - does not fit 2 or more exclusion criteria	Background: In sub-Saharan Africa, kidney failure has a high morbidity and mortality. Despite this, population-based estimates of prevalence, potential etiologies, and awareness are not available. Methods: Between January and June 2014, we conducted a household survey of randomly-selected adults in Northern Tanzania. To estimate prevalence we screened for CKD, which was defined as an estimated gl…	2015	//	PLoS ONE	10	4	e0124506-e0124506				#7149	Stanifer 2015
Presence of pathogenic E. coli in ready-to-be-eaten salad food from vendors in the Kumasi Metropolis, Ghana.	Abubakari, A.; Amoah, I. D.; Essiaw-Quayson, G.; Larbi, J. A.; Seidu, R.; Abaidoo, R. C.	Excluded - does not fit 2 or more exclusion criteria	This study was carried out to assess the distribution of E. coli O157:H7 in salad foods from restaurants and street food vendors within the Kumasi Metropolis from January to April, 2013. A detailed and well-structured questionnaire was first administered to 500 vendors with emphasis on knowledge of personal hygiene and salad food preparation. A total of 270 salad foods were aseptically sampled fr…	2015	//	African Journal of Microbiology Research	9	21	1440-1445				#7154	Abubakari 2015
Effects of municipal and industrial discharges on the quality of Beressa river water, Debre Berhan, Ethiopia.	Haymanot Awgchew; Heluf Gebrekidan; Adamu Molla	Excluded - does not fit 2 or more exclusion criteria	The problem of environmental pollution is not simple and easy to ignore because it affects the survival and normal functioning of an ecosystem by changing the overall healthy interaction between its components and after once it occurs, will be difficult to control. Fortunately, in the town of Debre Berhan (Tebasie), it is a common phenomenon due to the discharge of untreated liquid and solid wast…	2015	//	Journal of Ecology and the Natural Environment	7	2	23-28				#7163	HaymanotAwgchew 2015
A prospective pilot cohort analysis of crash characteristics and pattern of injuries in riders and pillion passengers involved in motorcycle crashes in an urban area in Cameroon: lessons for prevention.	Chichom-Mefire, A.; Atashili, J.; Tsiagadigui, J. G.; Fon-Awah, C.; Ngowe-Ngowe, M.	Excluded - does not fit 2 or more exclusion criteria	Background: Low and middle-income countries carry over ninety per cent of the burden of injury related mortality and disability. Motorcycles are gradually becoming a major mode of transportation in Cameroon and other African countries in the absence of an organized public transport. Consequently, the contribution of motorcycle crash to injury-related deaths seems to be on the rise. Currently, dat…	2015	//	BMC Public Health	15	915	(18 Se-(18 Se				#7164	Chichom-Mefire 2015
Presence of Pseudomonas aeruginosa in coliform-free sachet drinking water in Ghana.	Stoler, J.; Ahmed, H.; Frimpong, L. A.; Bello, M.	Excluded - does not fit 2 or more exclusion criteria	Sachet water is now an important source of drinking water security in West Africa, and the sachet industry continues to mature as market share increasingly shifts from cottage industry players to high-volume corporate producers. Modern sachet production lines are prone to the development of biofilms, and traditional microbiological indicators of fecal water contamination may not capture all the p…	2015	//	Food Control	55		242-247				#7165	Stoler 2015
Demographic, socioeconomic and environmental changes affecting circulation of neglected tropical diseases in Egypt.	Abou-El-Naga, I. F.	Excluded - does not fit 2 or more exclusion criteria	Egypt has been plagued by many neglected tropical diseases since Pharaonic time. These diseases are Schistosomiasis, soil transmitted helminthiasis, lymphatic filariasis, leishmaniasis and fascioliasis beside the epidermal parasitic skin diseases. Indeed, theses diseases still persist as public health problem in the country by the influence of demographic, socioeconomic and environmental obstacle…	2015	//	Asian Pacific Journal of Tropical Medicine	8	11	861-869				#7166	Abou-El-Naga 2015
Survey and cartography of the spatial variation of the pollution of the waters from well of some districts of the township of Abomey-Calavi, Benin.	Hounsinou, P.; Mama, D.; Dovonou, F.; Alassane, A.; Akpo, A.; Boukar, M.	Excluded - does not fit 2 or more exclusion criteria	Objective: The objective of this work was conducted to study and map the spatial variation of the physical, chemical and microbiological contamination of well water in some areas of the town of Abomey-Calavi in Benin. Methods and Results: The methods used to measure physical and chemical parameters are those spectrophotometric, colorimetric, conductivity and some other methods recommended by the …	2015	//	Journal of Applied Biosciences	85		7751-7774				#7168	Hounsinou 2015
The epidemiology of major incidents in the Western Cape Province, South Africa.	Hoving, D. J. van; Lategan, H. J.; Wallis, L. A.; Smith, W. P.	Excluded - does not fit 2 or more exclusion criteria	Background. Major incidents put pressure on any health system. There are currently no studies describing the epidemiology of major incidents in South Africa (SA). The lack of data makes planning for major incidents and exercising of major incident plans difficult. Objective. To describe the epidemiology of major incidents in the Western Cape Province, SA. Methods. A retrospective analysis of the …	2015	//	SAMJ - South African Medical Journal	105	10	831-834				#7172	Hoving 2015
Determining the competences of community based workers for disability-inclusive development in rural areas of South Africa, Botswana and Malawi.	Lorenzo, T.; Pletzen, E. van; Booyens, M.	Excluded - does not fit 2 or more exclusion criteria	Introduction: Persons with disabilities and their families still live with stigma and a high degree of social exclusion especially in rural areas, which are often poorly resourced and serviced. Community-based workers in health and social development are in an ideal position to assist in providing critical support for some of those most at risk of neglect in these areas. This article analyses the…	2015	//	Rural and Remote Health	15	2	2919-2919				#7176	Lorenzo 2015
Evaluation of pollution status of heavy metals in the groundwater system around open dumpsites in Abakaliki urban, Southeastern Nigeria.	Arisi, O. I.; Esom, N. E.; Igwe, O. E.; Philip, O. N.	Excluded - does not fit 2 or more exclusion criteria	The occurrence of various heavy metals such as iron (Fe), nickel (Ni), cadmium (Cd), mercury (Hg), manganese (Mn), lead (pb) and arsenic (As) as major contaminants in the Abakaliki dumpsites has been established in this research. Four dumpsites namely the Waterworks, the New layout, the Rice mill and the Iyiokwu, all within the Abakaliki metropolis, were used for this research. Water samples (fro…	2015	//	African Journal of Environmental Science and Technology	9	7	600-609				#7179	Arisi 2015
Self-reported sulphonamide hypersensitivity reactions in adults living in Ibadan, Nigeria: across-sectional, community-based study.	Akpan, M. R.; Kotila, O. A.; Akpa, O. M.; Fawole, O.; Falusi, A. G.; Babalola, C. P.	Excluded - does not fit 2 or more exclusion criteria	Background: Documentation of adverse drug reactions (ADRs) is critical to a safe health delivery system. The aim of our study was to explore the prevalence of self-reported sulphonamide hypersensitivity reactions in a community-based sample of the general population in Ibadan, Nigeria. We also examined sociodemographic factors associated with ADRs in the sample. Patients and Methods: The study wa…	2015	//	Nigerian Medical Journal	56	6	404-410				#7188	Akpan 2015
Study of the physico-chemical conditions and evaluation of the changes in eutrophication-related problems in El-Mex Bay.	Abo-Taleb, H. A.; El-Raey, M.; Zaid, M. M. A.; Ezz, S. M. A.; Aziz, N. E. A.	Excluded - does not fit 2 or more exclusion criteria	El-Mex Bay is a relatively large coastal embayment west of Alexandria. The bay is an important fishery ground as well as recreation area. It includes both the Western Harbor and Dekhaila Harbor. It is one of heavily polluted areas on the Egyptian Mediterranean coast, receiving huge amount of agricultural, industrial, and sewage wastes from the adjacent Lake Mariut through El-Umoum Drain. Accordin…	2015	//	African Journal of Environmental Science and Technology	9	4	354-364				#7189	Abo-Taleb 2015
The relationship between parenting styles and childhood trauma: a study of street children in Limpopo province, South Africa.	Maepa, M. P.; Idemudia, E. S.; Ofonedu, M. E.	Excluded - does not fit 2 or more exclusion criteria	Childhood adversity increases the risk for psychopathology and psychiatric disorders in individuals and is one of the reasons for high numbers of street children seen in South African towns. This study aims to compare parenting styles and history of childhood trauma between street children and non-street children and to assess the relationship between parenting styles and childhood trauma among t…	2015	//	African Journal for Physical, Health Education, Recreation and Dance	21	2	552-565				#7195	Maepa 2015
Mortality and morbidity of urban road traffic crashes in Africa: capture-recapture estimates in Bamako, Mali, 2012.	Sango, H. A.; Testa, J.; Meda, N.; Contrand, B.; Traoré, M. S.; Staccini, P.; Lagarde, E.	Excluded - does not fit 2 or more exclusion criteria	Background: Low- and middle-income countries are currently facing the massive public health challenge of road traffic injuries. The lack of effective surveillance systems hinders proper assessment of epidemiologic status and intervention priorities. The objective of our study was to estimate the mortality and morbidity attributable to road crashes in Bamako, Mali using the capture-recapture metho…	2016	//	PLoS ONE	11	2	e0149070-e0149070				#7213	Sango 2016
Mapping intra-urban malaria risk using high resolution satellite imagery: a case study of Dar es Salaam.	Kabaria, C. W.; Molteni, F.; Mandike, R.; Chacky, F.; Noor, A. M.; Snow, R. W.; Linard, C.	Excluded - does not fit 2 or more exclusion criteria	Background: With more than half of Africa's population expected to live in urban settlements by 2030, the burden of malaria among urban populations in Africa continues to rise with an increasing number of people at risk of infection. However, malaria intervention across Africa remains focused on rural, highly endemic communities with far fewer strategic policy directions for the control of malari…	2016	//	International Journal of Health Geographics	15	26	(30 July 2016)-(30 July 2016)				#7216	Kabaria 2016
Prevalence of methicillin-resistant Staphylococcus aureus and other Staphylococcus species in raw meat samples intended for human consumption in Benin City, Nigeria: implications for public health.	Igbinosa, E. O.; Beshiru, A.; Akporehe, L. U.; Oviasogie, F. E.; Igbinosa, O. O.	Excluded - does not fit 2 or more exclusion criteria	The present study was designed to characterize methicillin-resistant staphylococci from raw meat. A total of 126 meat samples were obtained from open markets between February and April, 2015. Antimicrobial susceptibility testing was carried out using the disc diffusion method. Molecular profiling was conducted using 16S rRNA, mecA, nuc, and PVL gene signatures were detected by polymerase chain re…	2016	//	International Journal of Environmental Research and Public Health	13	10	949-949				#7256	Igbinosa 2016
Utilising agricultural waste to enhance food security and conserve the environment.	Sabiiti, E. N.	Excluded - does not fit 2 or more exclusion criteria	Due to the increase in the world's population and most of it moving to urban cities, there is increased demand for food, and this has resulted in the production of large amounts of agricultural wastes, both at farmer, municipality and city levels. The bulk of the agricultural food in developing countries is transported to cities in its raw form, thus compounding the net effect on large deposits o…	2011	//	African Journal of Food, Agriculture, Nutrition and Development	11	6	1-9				#7264	Sabiiti 2011
Factors associated with injuries among commercial motorcyclists: evidence from a matched case control study in Kampala city, Uganda.	Tumwesigye, N. M.; Atuyambe, L. M.; Kobusingye, O. K.	Excluded - does not fit 2 or more exclusion criteria	Introduction: Road traffic injuries are the eighth leading cause of death globally and the most affected are young people aged 15-29. By 2030 road traffic deaths will become the fifth leading cause of death unless urgent action is taken. Motorcyclists are among the most vulnerable road users and in Uganda they contribute 41% of all road traffic injuries. This paper establishes factors associated …	2016	//	PLoS ONE	11	2	e0148511-e0148511				#7280	Tumwesigye 2016
Prevalence of diabetes mellitus and its risk factors in urban communities of north Sudan: population-based study.	Elmadhoun, W. M.; Noor, S. K.; Ibrahim, A. A. A.; Bushara, S. O.; Ahmed, M. H.	Excluded - does not fit 2 or more exclusion criteria	Background: Diabetes mellitus (DM) is a major health problem in Africa and worldwide. The prevalence of diabetes is expected to increase at alarming rate in Africa. Its estimated that around 20 million Africans are now living with diabetes, comprising a challenge for health systems at present and in the future. The aim of the present study was to determine the prevalence of undiagnosed and diagno…	2016	//	Journal of Diabetes	8	6	839-846				#7284	Elmadhoun 2016
Surface water management in Ghana.	Padi, M.	Excluded - does not fit 2 or more exclusion criteria	If adequate measures are not taken to protect the water bodies in Ghana, the rivers will dry up and those left will be highly polluted and the country will have to import drinking water from the neighbouring countries and from abroad for human consumption. Also, lots of lives and property would be lost through flooding in most cities in every rainy season if certain habits like building on water …	2016	//	Hydrology: Current Research	7	Special Issue 4	251-251				#7289	Padi 2016
Characteristics of street children in Cameroon: a cross-sectional study.	Cumber, S. N.; Tsoka-Gwegweni, J. M.	Excluded - does not fit 2 or more exclusion criteria	Introduction: The issue of street children is one of the global social problems rising in low- and middle-income countries. These children are vulnerable, but because of a lack of sufficient information, it is very difficult for stakeholders to address their plight in Cameroon. Aim: To examine the situation and characteristics of street children in three Cameroonian cities. Objectives: To describ…	2016	//	African Journal of Primary Health Care and Family Medicine	8	1	1076-1076				#7296	Cumber 2016
A case management of hypertension in the elderly in Africa: lessons from Granny.	Jingi, A. M.; Kuate, L. M.; Noubiap, J. J.	Excluded - does not fit 2 or more exclusion criteria	Management of chronic disease conditions in the elderly is challenging. They usually have many co-morbidities requiring multiple drug regimens, and memory or cognitive problems that can interfere with management. Also, they sometimes have a degree of social problems as they might often live alone, and thereby cater for their daily activities with minimal assistance. Multiple drug use combined wit…	2017	//	Pan African Medical Journal	26		165-165				#7302	Jingi 2017
Roles, responsibilities and characteristics of lay community health workers involved in diabetes prevention programmes: a systematic review.	Hill, J.; Peer, N.; Oldenburg, B.; Kengne, A. P.	Excluded - does not fit 2 or more exclusion criteria	Aim: To examine the characteristics of community health workers (CHWs) involved in diabetes prevention programmes (DPPs) and their contributions to expected outcomes. Methods: Electronic databases including PubMed-MEDLINE, EBSCOHost, and SCOPUS/EMBASE were searched for studies published between January 2000 and March 2016. All studies that used CHWs to implement DPP in ≥18-year-old participants w…	2017	//	PLoS ONE	12	12	e0189069-e0189069				#7312	Hill 2017
Assessment of the impacts of municipal solid waste dumps on soils and plants.	Nwaogu, C.; Ogbuagu, H. D.; Abrakasa, S.; Olawoyin, M. A.; Pavlu, V.	Excluded - does not fit 2 or more exclusion criteria	The study aimed at evaluating the impacts of open municipal solid wastes dumps on soil and vegetation near the main roads linking major cities in Nigeria. We hypothesised that the metals from the wastes exerted substantial impacts at the dump sites which affect the soil and plants. Data were analysed from five dump sites and five control sites. The result revealed that the effects of the heavy me…	2017	//	Chemistry and Ecology	33	7	589-606				#7330	Nwaogu 2017
Hazards index analysis of gamma emitting radionuclides in selected areas around the uranium mine sites at Erongo Region, Namibia.	Njinga, R. L.; Tshivhase, V. M.; Kgabi, N. A.; Zivuku, M.	Excluded - does not fit 2 or more exclusion criteria	This study measures the 226Ra, 232Th and 40K activity concentrations using gamma spectrometry to asses first order exposure risks for the persons residing in Walvis Bay and Swakopmund towns in Erongo Region, Namibia. The concentrations of 226Ra, 232Th and 40K in the soil samples vary from 14.94 Bq kg-1 to 48.24 Bq kg-1, 17.68 Bq kg-1 to 52.51 Bq kg-1 and 162.58 Bq kg-1 to 259.35 Bq kg-1, respecti…	2016	//	Journal of Environmental Science and Management	19	2	1-7				#7357	Njinga 2016
Antibiotic sensitivity pattern of bacterial isolates and physico-chemical composition of maize flour sold in major markets in Benin City, Midwestern Nigeria.	Imarhiagbe, E. E.; Obayagbona, O. N.; Osarenotor, O.; Eghomwanre, A. F.	Excluded - does not fit 2 or more exclusion criteria	Samples of maize flour sold in selected markets in Benin City, Midwestern Nigeria were evaluated for antibiotic sensitivity pattern, bacteriological and physico-chemical qualities. The adoption of pour plate technique revealed a relatively high bacterial count in order of 10-103. Nil Salmonella counts were recorded in this study. Bacillus spp. was the most predominant (41.6%) and the least predom…	2016	//	Studia Universitatis Babes-Bolyai, Biologia	61	2	5-12				#7389	Imarhiagbe 2016
Preferred body size in urban Ghanaian women: implication on the overweight/obesity problem.	Appiah, C. A.; Otoo, G. E.; Steiner-Asiedu, M.	Excluded - does not fit 2 or more exclusion criteria	Introduction: In a society where 'plumpness' is traditionally favoured, it is imperative to examine the impact of sociocultural factors on the rising overweight/obesity problem. The study was designed to assess the preferred body size among women in Kumasi metropolis, Ghana. Methods: A cross-sectional survey was conducted among 394 women, aged 20 years and above, in 6 randomly selected churches i…	2016	//	Pan African Medical Journal	23		239-239				#7411	Appiah 2016
Real-time measurement of outdoor worker's exposure to solar ultraviolet radiation in Pretoria, South Africa.	Makgabutlane, M.; Wright, C. Y.	Excluded - does not fit 2 or more exclusion criteria	The city of Pretoria in South Africa receives considerable solar ultraviolet radiation (UVR) because of its low latitude (22-35°S) and relatively clear skies. Certain meteorological factors affect the amount of solar UVR that reaches the ground; the most dominant factors being stratospheric ozone, cloud cover and solar zenith angle. It is known that overexposure to solar UVR may lead to the devel…	2015	//	South African Journal of Science	111	5/6	42-48				#7455	Makgabutlane 2015
Housing standards, household health and disease nexus in the Buea municipality.	Fon, F. L.; Ayuk-Nkem, A. M.	Excluded - does not fit 2 or more exclusion criteria	Housing has considerably evolved over time and space in terms of standards but much still needs to be desired since some household diseases are intricately linked to housing standards with profound effects on the health of the occupants. This study seeks to examine the physical characteristics of houses and their standards in relation to health and disease. Data was collected through observations…	2014	//	Journal of Sustainable Development	7	4	262-271				#7465	Fon 2014
Contamination and antibiotic susceptibility profile of Listeria species in frozen and fresh chicken sold in Makurdi, Nigeria.	Daniel, S. T.; Umeh, E. U.; Iheukwumere, C. C.	Excluded - does not fit 2 or more exclusion criteria	The main route of Listeria infection is by ingestion of food contaminated with the organism particularly those stored at refrigeration temperatures. The aim of this study was to determine the rate of contamination and antibiotic susceptibility profile of Listeria species isolated from frozen and fresh chicken sold in major markets within Makurdi metropolis. A total of 120 chicken samples comprisi…	2015	//	International Journal of Current Microbiology and Applied Sciences	4	7	617-623				#7466	Daniel 2015
Understanding the causes and consequences of injuries to adolescents growing up in poverty in Ethiopia, Andhra Pradesh (India), Vietnam and Peru: a mixed method study.	Morrow, V.; Barnett, I.; Vujcich, D.	Excluded - does not fit 2 or more exclusion criteria	The World Health Organization estimates that almost half of all premature deaths among 15- to 19-year olds can be attributed to injuries with most (95%) fatal injuries occurring in low- and middle-income countries. Yet the evidence base for adolescent injuries in low-income countries is poor. This article uses a mixed method approach to gain an understanding of patterns, causes and consequences o…	2014	//	Health Policy and Planning	29	1	67-75				#7468	Morrow 2014
Food insecurity in households in informal settlements in urban South Africa.	Naicker, N.; Mathee, A.; Teare, J.	Excluded - does not fit 2 or more exclusion criteria	Food insecurity in the urban poor is a major public health challenge. The Health, Environment and Development study assessed trends in food insecurity and food consumption over a period of 7 years in an informal settlement in Johannesburg, South Africa (SA). Annual cross-sectional surveys were conducted in the informal settlement (Hospital Hill). The degree of household food insecurity decreased …	2015	//	SAMJ - South African Medical Journal	105	4	268-270				#7471	Naicker 2015
The association between physical environment and cycling to school among Turkish and Moroccan adolescents in Amsterdam.	Mäki-Opas, T. E.; Munter, J. de; Maas, J.; Hertog, F. den; Kunst, A. E.	Excluded - does not fit 2 or more exclusion criteria	Objectives: This study examined the effect of physical environment on cycling to and from school among boys and girls of Turkish and Moroccan origin living in Amsterdam. Methods: The LASER study (n=697) was an interview study that included information on cycling to and from school and the perceived physical environment. Objective information on physical environment was gathered from Statistics Ne…	2014	//	International Journal of Public Health	59	4	629-636				#7510	Mäki-Opas 2014
Human exposure to mercury in artisanal small-scale gold mining areas of Kedougou region, Senegal, as a function of occupational activity and fish consumption.	Niane, B.; Guédron, S.; Moritz, R.; Cosio, C.; Ngom, P. M.; Deverajan, N.; Pfeifer, H. R.; Poté, J.	Excluded - does not fit 2 or more exclusion criteria	We investigated mercury (Hg) exposure of food web and humans in the region of Kedougou, Senegal, where Hg is used for gold amalgamation in artisanal small-scale gold mining (ASGM). For this purpose, total mercury (THg) concentration was determined in eight fish species and two shellfish species from Gambia River and in human hair from 111 volunteers of different age and sex, living in urban locat…	2015	//	Environmental Science and Pollution Research	22	9	7101-7111				#7542	Niane 2015
Incidence of Bacillus cereus in some raw and cooked meat products and its control by heat treatment.	Samir, M. M.; Hanan, M. T. E.; Wafa, F. A.	Excluded - does not fit 2 or more exclusion criteria	The objective of the present study was to determine the contamination of some meat products, by Bacillus cereus and study the effect of heat treatment in reduction of the population of Bacillus cereus in minced meat. A total of 100 samples kofta, burger, luncheon, pasterma and shawerma (20 each) were collected from different shops and supermarkets in Zagazig City. Each sample was wrapped separate…	2012	//	Proceedings of the 5th Scientific Conference of Animal Wealth Research in the Middle East and North Africa, Faculty of Agriculture, Cairo University, Giza, Egypt, 1-3 October 2012			182-190				#7563	Samir 2012
Effect of improving housing conditions on early childhood health in rural Sudan.	Elamin, O. A.	Excluded - does not fit 2 or more exclusion criteria	Improving housing sector in rural areas is important to improve health status of under-five children. Propensity score matching using nonparametric kernel estimates is used to examine the effect of improving rural structure of houses in rural Sudan and provide them with services like access to clean piped water, sanitation on improving under-five children health. The prevalence of diarrhoea and c…	2016	//	Journal of Sustainable Development	9	4	96-112				#7619	Elamin 2016
Politics, power, poverty and global health: systems and frames.	Benatar, S.	Excluded - does not fit 2 or more exclusion criteria	Striking disparities in access to healthcare and in health outcomes are major characteristics of health across the globe. This inequitable state of global health and how it could be improved has become a highly popularized field of academic study. In a series of articles in this journal the roles of power and politics in global health have been addressed in considerable detail. Three points are a…	2016	//	International Journal of Health Policy and Management	5	10	599-604				#7661	Benatar 2016
Psychosocial well-being of people living with HIV and the community before and after a HIV stigma-reduction community "hub" network intervention.	Prinsloo, C. D.; Greeff, M.; Kruger, A.; Ellis, S.	Excluded - does not fit 2 or more exclusion criteria	The purpose of the research was to determine whether an HIV stigma-reduction community "hub" network intervention in a South African urban area would bring about a difference in the psychosocial well-being of people living with HIV (PLWH), as well as their community (living in the same municipal ward). A single case pre-test post-test design was implemented. The sample for this study included 62 …	2016	//	African Journal of AIDS Research	15	3	261-271				#7728	Prinsloo 2016
Post-exercise ingestion of a carbohydrate and casein hydrolysate supplement reduces perceived muscle soreness but not fatigue in Sevens rugby players.	Bosch, A. N.; Hill, L. D.; Jordaan, E.	Excluded - does not fit 2 or more exclusion criteria	Objectives. This study investigated the effects of prolonged use of a protein (casein hydrolysate) supplement on perceived muscle soreness and fatigue, in international level Sevens rugby players (n=23) during a pre-season training camp. Methods. A randomised, double-blind, placebo-controlled design was used. Players were assigned to a carbohydrate-only or an isocaloric carbohydrate and protein s…	2015	//	South African Journal of Sports Medicine	27	4	102-107				#7767	Bosch 2015
Health implications of housing, human waste disposal practices and water supply in Uyo, southern Nigeria.	Olorunsola, E. O.; Adje, D. U.	Excluded - does not fit 2 or more exclusion criteria	This study was aimed at assessing the health implications of housing, human waste disposal practices and water supply in Uyo, Southern Nigeria. The town was demarcated into three zones A, B and C equivalent to the north-eastern area, southern area and north-western area respectively. Out of the estimated one hundred and twenty two thousand three hundred and thirty eight households in the town, a …	2016	//	Ethiopian Journal of Environmental Studies and Management	9	Suppl. 1	876-885				#7773	Olorunsola 2016
Fear of crime and older people in low- and middle-income countries.	Lloyd-Sherlock, P.; Sutapa Agrawal; Minicuci, N.	Excluded - does not fit 2 or more exclusion criteria	This paper analyses data from the World Health Organization's Study on Global AGEing and Adult Health (SAGE) on the prevalence of reported fear of crime at home and on the street among older people in China, Ghana, India, Mexico, Russia and South Africa. SAGE provides nationally representative data for 35,125 people aged 50 and over. These reveal large national variations in reported crime fear: …	2016	//	Ageing & Society	36	5	1083-1108				#7788	Lloyd-Sherlock 2016
Perception of environmental pollution effects on health of urban dwellers in Calabar Municipality, Nigeria.	Iheanacho, S. B. C.; Eneji, J. E. O.; Undeshi, V. A.; Okongor, O.; Okpiliya, F. I.; Mgbekem, M. A.	Excluded - does not fit 2 or more exclusion criteria	The problem of environment pollution has become a growing concern in Calabar municipality of Cross River State, Nigeria. Our objective was to study the perception of effects of environmental pollution on the health of Calabar urban dwellers. We identified three factors as constituting environmental pollution to include air pollution, water pollution, and land pollution. We determined if these fac…	2010	//	Journal of Agriculture, Biotechnology and Ecology	3	1	162-168				#7841	Iheanacho 2010
Spatial distribution of extensively drug-resistant tuberculosis (XDR TB) patients in KwaZulu-Natal, South Africa.	Kapwata, T.; Morris, N.; Campbell, A.; Mthiyane, T.; Mpangase, P.; Nelson, K. N.; Allana, S.; Brust, J. C. M.; Moodley, P.; Mlisana, K.; Gandhi, N. R.; Shah, N. S.	Excluded - does not fit 2 or more exclusion criteria	Background: KwaZulu-Natal province, South Africa, has among the highest burden of XDR TB worldwide with the majority of cases occurring due to transmission. Poor access to health facilities can be a barrier to timely diagnosis and treatment of TB, which can contribute to ongoing transmission. We sought to determine the geographic distribution of XDR TB patients and proximity to health facilities …	2017	//	PLoS ONE	12	10	e0181797-e0181797				#7861	Kapwata 2017
Low-cost options for reducing consumer health risks from farm to fork where crops are irrigated with polluted water in West Africa.	Amoah, P.; Keraita, B.; Akple, M.; Drechsel, P.; Abaidoo, R. C.; Konradsen, F.	Excluded - does not fit 2 or more exclusion criteria	This report is based on research carried out over the last 5 years in West Africa, particularly in Ghana. The research aimed at developing appropriate intervention measures to reduce health risks posed to consumers from pathogens in domestic waste water used raw or diluted for irrigation in urban and peri-urban vegetable farming. The research focused on three entry points: farm-based measures, ma…	2011	//	Research Report - International Water Management Institute		141					#7865	Amoah 2011
Potential human health risk assessment of heavy metals intake via consumption of some leafy vegetables obtained from four market in Lagos metropolis, Nigeria.	Adedokun, A. H.; Njoku, K. L.; Akinola, M. O.; Adesuyi, A. A.; Jolaoso, A. O.	Excluded - does not fit 2 or more exclusion criteria	This work investigated six heavy metals (Pb, Cr, Zn, Cd, Ni and Cu) accumulation in five popular leafy vegetables: Telferia occidentalis (fluted pumpkin), Talinum triangulare (waterleaf), Ocimum gratissimum (scent leaves), Celosia argentea (plumed cockscomb), and Amaranthus viridis (slender amaranth) obtained from 4 popular markets in Lagos metropolis using an atomic absorption spectrophotometer …	2016	//	Journal of Applied Sciences and Environmental Management	20	3	530-539				#7889	Adedokun 2016
Polycyclic aromatic hydrocarbons in settled dust particles in selected Ghanaian environments: levels, source characterization, and assessment of inhalational health risks.	Essumang, D. K.; Ofori, J.; Dodoo, D. K.; Adjei, J. K.	Excluded - does not fit 2 or more exclusion criteria	Deposited total particulate matter samples were collected from 10 indoor sites within the Cape Coast and Komenda Edina Eguafo Abrem Municipalities of Ghana and analysed for polycyclic aromatic hydrocarbons (PAHs) using a Varian Gas Chromatography/Mass Spectrometry (GC/MS) system with 8400 auto-sampler. Quality control analysis using National Institute of Standards and Technology Standard Referenc…	2016	//	Indoor and Built Environment	25	1	242-253				#7906	Essumang 2016
Safety of a street vended traditional maize beverage, ice-kenkey, in Ghana.	Atter, A.; Ofori, H.; Anyebuno, G. A.; Amoo-Gyasi, M.; Amoa-Awua, W. K.	Excluded - does not fit 2 or more exclusion criteria	Ice-kenkey is a chilled cereal beverage sold as street food in some open markets in Ghana. It is produced by mashing and sweetening kenkey, a stiff dumpling produced from fermented maize meal. The safety of street vended ice-kenkey was assessed by microbiological, elemental and myco-toxicological analysis of ice-kenkey and intermediary products obtained from 16 producers in four open markets in t…	2015	//	Food Control	55		200-205				#7927	Atter 2015
Use of visual range measurements to predict fine particulate matter exposures in Southwest Asia and Afghanistan.	Masri, S.; Garshick, E.; Hart, J.; Bouhamra, W.; Koutrakis, P.	Excluded - does not fit 2 or more exclusion criteria	Military personnel deployed to Southwest Asia and Afghanistan were exposed to high levels of ambient particulate matter (PM). However, quantitative ambient exposure data for conducting health studies are limited due to a lack of PM monitoring stations. Since visual range (VR) is proportional to particle light extinction, VR can serve as a surrogate for PM2.5 (particulate matter with an aerodynami…	2017	//	Journal of the Air & Waste Management Association	67	1	75-85				#7929	Masri 2017
Simplified asset indices to measure wealth and equity in health programs: a reliability and validity analysis using survey data from 16 countries.	Chakraborty, N. M.; Fry, K.; Behl, R.; Longfield, K.	Excluded - does not fit 2 or more exclusion criteria	Background: Social franchising programs in low- and middle-income countries have tried using the standard wealth index, based on the Demographic and Health Survey (DHS) questionnaire, in client exit interviews to assess clients' relative wealth compared with the national wealth distribution to ensure equity in service delivery. The large number of survey questions required to capture the wealth i…	2016	//	Global Health: Science and Practice	4	1	141-154				#7930	Chakraborty 2016
Effect of effluents discharge on public health in Ilorin metropolis, Nigeria.	Ajadi, B. S.; Adaramola, M. A.; Adeniyi, A.; Abubakar, M. I.	Excluded - does not fit 2 or more exclusion criteria	The effects of effluent discharge on water bodies was assessed over the duration of 12 months (November 2013 to October, 2014) covering both the dry and wet seasons. Parameters collected at different points and measured include pH, Temperature, Salinity, Dissolved Oxygen, Nitrate, Zinc, Iron, Lead, Manganese, Potassium, as well as microbial qualities of the rivers. The pollution level of samples …	2016	//	Ethiopian Journal of Environmental Studies and Management	9	4	389-404				#7943	Ajadi 2016
A public health approach to understanding and combatting the rise of urban diabetes.	Lubik, A.; Kosatsky, T.	Excluded - does not fit 2 or more exclusion criteria	During the World Diabetes Month in November 2016, Vancouver became the first Canadian city to launch a Cities Changing Diabetes (CCD) campaign; the CCD project aims to understand the underlying social, cultural, and built environment factors contributing to the prevalence of type 2 diabetes (T2D) and the barriers to its management. This report examined what has been learned so far from the 6 stud…	2017	//	Environmental Health Review	60	2	25-27				#7981	Lubik 2017
Access to and utilisation of healthcare services by sex workers at truck-stop clinics in South Africa: a case study.	Fobosi, S. C.; Lalla-Edward, S. T.; Ncube, S.; Buthelezi, F.; Matthew, P.; Kadyakapita, A.; Slabbert, M.; Hankins, C. A.; Venter, W. D. F.; Gomez, G. B.	Excluded - does not fit 2 or more exclusion criteria	Background. Sex worker-specific health services aim to respond to the challenges that this key population faces in accessing healthcare. These services aim to integrate primary healthcare (PHC) interventions, yet most services tend to focus on prevention of HIV and sexually transmitted infections (STIs). North Star Alliance (North Star) is a public-private partnership providing a healthcare servi…	2017	//	SAMJ - South African Medical Journal	107	11	994-999				#7985	Fobosi 2017
Early-life exposure to indoor air pollution or tobacco smoke and lower respiratory tract illness and wheezing in African infants: a longitudinal birth cohort study.	Vanker, A.; Barnett, W.; Workman, L.; Nduru, P. M.; Sly, P. D.; Gie, R. P.; Zar, H. J.	Excluded - does not fit 2 or more exclusion criteria	Background: Indoor air pollution (IAP) and environmental tobacco smoke (ETS) are associated with lower respiratory tract illness (LRTI) or wheezing in children. However, the effect of the timing of these exposures, specifically antenatal versus postnatal, and of alternate fuel sources such as the increasingly used volatile organic compounds have not been well studied. We longitudinally investigat…	2017	//	Lancet Planetary Health	1	8	e328-e336				#7995	Vanker 2017
Attitudes towards nutritional supplement use amongst adult gymnasium users in Johannesburg North.	McCreanor, X.; Coopoo, Y.; Gabriels, G.	Excluded - does not fit 2 or more exclusion criteria	Background: Nutritional supplements refer to a product ingested to increase the nutritional content of a normal diet, to fill a dietary need and/or presumed deficiency. The usage and popularity of nutritional supplements, however, raises concerns from a health benefit and risk perspective. In South Africa, there is currently no adequate regulatory framework of enforcement for nutritional suppleme…	2017	//	South African Journal of Sports Medicine	29	1	un-un				#8007	McCreanor 2017
Relationships of anthropometric indices of centripetal adiposity with essential hypertension and type-2 diabetes mellitus in Kano Metropolis.	Asuku, A. Y.; Adamu, L. H.; Tela, I. A.; Gudaji, A.; Datti, S.	Excluded - does not fit 2 or more exclusion criteria	The use of centripetal indices of adiposity for cardiovascular risk prediction is gaining popularity over body mass index (BMI). This study seeks to investigate the relationships of centripetal adiposity indices with essential hypertension and type 2 diabetes mellitus and find sexual dimorphism in such relationship in Kano. It also investigates the correlation between centripetal adiposity indice…	2017	//	Nigerian Journal of Basic and Applied Sciences	25	1	32-39				#8015	Asuku 2017
Awareness of hypertension and its impact on blood pressure control among elderly Nigerians: report from the Ibadan study of aging.	Raheem, R. Y.; Taiwo, A.; Oye, G.	Excluded - does not fit 2 or more exclusion criteria	Introduction: Hypertension is highly prevalent among the elderly. Its awareness has a direct influence on control through drug adherence. Earlier studies have shown that awareness of hypertension is low among sub-Saharan African populations but only a few studies have looked at the prevalence and awareness of hypertension among the elderly. Methods: The Ibadan Study of Ageing is a longitudinal co…	2017	//	Pan African Medical Journal	27		190-190				#8018	Raheem 2017
Chlamydia psittaci genotype B in a pigeon (Columba livia) inhabiting a public place in San José, Costa Rica.	Dolz, G.; Solórzano-Morales, Á.; Angelova, L.; Tien, C.; Fonseca, L.; Bonilla, M. C.	Excluded - does not fit 2 or more exclusion criteria	Human chlamydiosis is a zoonotic disease of avian origin caused by Chlamydia psittaci. The highest infection rates have been detected in parrots (Psittacidae) and pigeons (Columbiformes), the latter most frequently carry the genotypes B and E. These genotypes have been shown to also infect humans. Because pigeons (Columba livia) cohabit with humans in urban areas, C. psittaci present in the dust …	2013	//	Open Veterinary Journal	3	2	135-139				#8021	Dolz 2013
Factors associated with malaria parasitaemia among children under 5 years in Uganda: a secondary data analysis of the 2014 Malaria Indicator Survey dataset.	Wanzira, H.; Katamba, H.; Okullo, A. E.; Agaba, B.; Kasule, M.; Rubahika, D.	Excluded - does not fit 2 or more exclusion criteria	Background: In the midst of success with malaria reduction in Uganda, there are areas that still have high prevalence of malaria parasitaemia. This project aimed at investigating factors associated with this prevalence and its relationship with anaemia. Methods: This is a secondary data analysis of the 2014 Malaria Indicator Survey dataset of children under 5 years. All had a blood sample taken b…	2017	//	Malaria Journal	16	191	(8 May 2017)-(8 May 2017)				#8027	Wanzira 2017
Chemical and microbial safety of street vended egg roll in Abeokuta Metropolis.	Adegunwa, M. O.; Osisanya, D. A.; Adebowale, A. A.; Bakare, H. A.	Excluded - does not fit 2 or more exclusion criteria	A total of 12 samples of egg rolls retailed in three locations in Abeokuta and a laboratory prepared sample serving as control were analyzed for their microbial load and presence of heavy metals (Lead, Cadmium, Chromium). The samples were analyzed for bacteria using standard procedures. Analysis of the food samples showed that total viable bacterial count ranged from 1.2×105 to 4.2×105 cfu/g, tot…	2017	//	Journal of Natural Sciences Engineering and Technology	16	2	53-61				#8086	Adegunwa 2017
Experiences and perspectives of community health workers from implementing treatment for schistosomiasis using the community directed intervention strategy in an informal settlement in Kisumu City, western Kenya.	Odhiambo, G. O.; Musuva, R. M.; Odiere, M. R.; Mwinzi, P. N.	Excluded - does not fit 2 or more exclusion criteria	Background: The Community Directed Intervention (CDI) strategy has been used to conduct various health interventions in Africa, including control of Neglected Tropical Diseases (NTDs). Although the CDI approach has shown good results in the control of onchocerciasis and lymphatic filariasis with respect to treatment coverage using community drug distributors, its utility in the control of schisto…	2016	//	BMC Public Health	16	986	(15 Se-(15 Se				#8090	Odhiambo 2016
An analysis of purchase price of legal and illicit cigarettes in urban retail environments in 14 low- and middle-income countries.	Brown, J.; Welding, K.; Cohen, J. E.; Rajeev Cherukupalli; Washington, C.; Ferguson, J.; Smith, K. C.	Excluded - does not fit 2 or more exclusion criteria	Background/Aims: To estimate and compare price differences between legal and illicit cigarettes in 14 low- and middle-income countries (LMIC). Design: A cross-sectional census of all packs available on the market was purchased. Setting: Cigarette packs were purchased in formal retail settings in three major cities in each of 14 LMIC: Bangladesh, Brazil, China, Egypt, India, Indonesia, Mexico, Pak…	2017	//	Addiction	112	10	1854-1860				#8106	Brown 2017
Maternal exposure to carbon monoxide and fine particulate matter during pregnancy in an urban Tanzanian cohort.	Wylie, B. J.; Kishashu, Y.; Matechi, E.; Zhou, Z.; Coull, B.; Abioye, A. I.; Dionisio, K. L.; Mugusi, F.; Premji, Z.; Fawzi, W.; Hauser, R.; Ezzati, M.	Excluded - does not fit 2 or more exclusion criteria	Low birthweight contributes to as many as 60% of all neonatal deaths; exposure during pregnancy to household air pollution has been implicated as a risk factor. Between 2011 and 2013, we measured personal exposures to carbon monoxide (CO) and fine particulate matter (PM2.5) in 239 pregnant women in Dar es Salaam, Tanzania. CO and PM2.5 exposures during pregnancy were moderately high (geometric me…	2017	//	Indoor Air	27	1	136-146				#8135	Wylie 2017
A prospective cohort study on ambient air pollution and respiratory morbidities including childhood asthma in adolescents from the Western Cape Province: study protocol.	Olaniyan, T.; Jeebhay, M.; Röösli, M.; Naidoo, R.; Baatjies, R.; Künzil, N.; Tsai Ming; Davey, M.; Hoogh, K. de; Berman, D.; Parker, B.; Leaner, J.; Dalvie, M. A.	Excluded - does not fit 2 or more exclusion criteria	Background: There is evidence from existing literature that ambient air pollutant exposure in early childhood likely plays an important role in asthma exacerbation and other respiratory symptoms, with greater effect among asthmatic children. However, there is inconclusive evidence on the role of ambient air pollutant exposures in relation to increasing asthma prevalence as well as asthma inductio…	2017	//	BMC Public Health	17	712	(16 Se-(16 Se				#8182	Olaniyan 2017
Landfill emissions and their urban planning and environmental health implications in Port Harcourt, south-south Nigeria.	Ezekwe, I. C.; Arokoyu, S. B.	Excluded - does not fit 2 or more exclusion criteria	This study aimed to provide a perspective on landfill gas emissions, environmental health effects of the urban waste management system in Port Harcourt, Nigeria, and the city's potential for power generation using landfill waste. Real time air quality measurement techniques, field observations and LFG modelling were applied to Port Harcourt city landfills. These disposal areas receive, per year, …	2017	//	Desenvolvimento e Meio Ambiente	42		224-241				#8183	Ezekwe 2017
Placental pathology associated with household air pollution in a cohort of pregnant women from Dar es Salaam, Tanzania.	Wylie, B. J.; Matechi, E.; Kishashu, Y.; Fawzi, W.; Premji, Z.; Coull, B. A.; Hauser, R.; Ezzati, M.; Roberts, D. J.	Excluded - does not fit 2 or more exclusion criteria	Background: Smoke from the burning of biomass fuels has been linked with adverse pregnancy outcomes such as low birth weight, stillbirth, and prematurity. Objective: To identify potential underlying mechanisms of adverse perinatal outcomes, we explored the association of placental pathology with household air pollution in pregnant women from urban/periurban Tanzania who cook predominantly with ch…	2017	//	Environmental Health Perspectives	125	1	134-140				#8200	Wylie 2017
A review of heavy metals in soil and aquatic systems of urban and semi-urban areas in Malawi with comparisons to other selected countries.	Kaonga, C. C.; Kosamu, I. B.; Lakudzala, D. D.; Mbewe, R.; Thole, B.; Monjerezi, M.; Chidya, R. C. G.; Kuyeli, S.; Sajidu, S. M. I.	Excluded - does not fit 2 or more exclusion criteria	Growth of cities in developing countries comes with increasing transportation and industrial activities which may contribute to accumulation of heavy metals in the environment. This paper provides a review of studies on heavy metals in Malawi's environment, their potential environmental impacts and possible removal methods with comparisons to other selected countries. The reviewed data from Malaw…	2017	//	African Journal of Environmental Science and Technology	11	9	448-460				#8211	Kaonga 2017
Urbanization is a main driver for the larval ecology of Aedes mosquitoes in arbovirus-endemic settings in south-eastern Cte d'Ivoire.	Zahouli, J. B. Z.; Koudou, B. G.; Müller, P.; Malone, D.; Tano, Y.; Utzinger, J.	Excluded - does not fit 2 or more exclusion criteria	Background: Failure in detecting naturally occurring breeding sites of Aedes mosquitoes can bias the conclusions drawn from field studies, and hence, negatively affect intervention outcomes. We characterized the habitats of immature Aedes mosquitoes and explored species dynamics along a rural-to-urban gradient in a West Africa setting where yellow fever and dengue co-exist. Methodology: Between J…	2017	//	PLoS Neglected Tropical Diseases	11	7	e0005751-e0005751				#8214	Zahouli 2017
Evaluation of erectile dysfunction among bicycle taxi (boda boda) riders in Bungoma town, Kenya.	Wasike, I. W.; Cheserem, E.; Kagema, F.	Excluded - does not fit 2 or more exclusion criteria	Background: Organic erectile dysfunction is common in elderly men but is not prevalent in men below 40 years of age. However, in addition to other known causes such as smoking, alcohol intake and diabetes mellitus, recent research has implicated bicycle riding as the cause of erectile dysfunction in much younger men. Even stationary bikes can cause trauma to the blood supply to the penis, resulti…	2017	//	East African Medical Journal	94	3	193-200				#8292	Wasike 2017
Special section on Nature-Based Solutions (NBS) for resilient landscapes and cities: innovative strategies and scientific advances.	Lafortezza, R.; Chen, J. Q.; van den Bosch, K.; Randrup, T. B.	Excluded - does not fit 2 or more exclusion criteria	This special section contains 8 articles that address the following topics: (1) a conceptual framework to systematize the use of nature-based solutions by integrating their resilience potential into natural assurance scheme; (2) mechanisms and nomadic implications of grassland productivity and carbon sequestration in Mongolian grasslands; (3) public health risk of mercury in China through vegetab…	2017	//	Environmental Research	159		many-many				#8345	Lafortezza 2017
Assessment of radioactivity levels and potential radiation health hazards of Madsus granites and associated dikes nearby and around Ruwisat village, South Sinai, Egypt.	Heikal, M. Th. S.; Top, G.	Excluded - does not fit 2 or more exclusion criteria	Ruwisat village is located some 10 km northwest of Sharm El Sheikh town. This village is embracing basement rocks, mainly Madsus syenogranites and alkali Feldspar granites invaded by felsic dikes and surrounded by minor exposures of Miocene-Pliocene sedimentary rocks. New measurements data of this investigation aimed to study the assessment of potential internal and external radiation effects on …	2018	//	Journal of African Earth Sciences	146		191-208				#8388	Heikal 2018
Landfill operations effects on natural radionuclide activities.	Hlaba, A.; Rabiu, P. M. A.; Osibote, O. A.	Excluded - does not fit 2 or more exclusion criteria	Naturally occurring radionuclide activity was investigated at landfill sites from the City of Cape Town using a Hyper-Pure Geranium detector with appropriate shielding coupled to a Palmtop Multichannel Analyzer. Activity concentrations of the radionuclides 238U, 232Th and 40K were obtained from the activity concentrations of their respective daughter radionuclides. To obtain the overall combined …	2017	//	International Proceedings of Chemical, Biological and Environmental Engineering (IPCBEE)	102		73-80				#8396	Hlaba 2017
Investigation on the microbiological quality of raw meats sold in some parts of Ibadan metropolis, Nigeria.	Afolabi, F. T.; Arowosebe, A. R.; Adeyemo, S. M.	Excluded - does not fit 2 or more exclusion criteria	This study was carried out to assess the microbiological quality of fresh raw meats sold at butcher open shops in Ibadan metropolis, Oyo State, Nigeria. 16 samples of pork, goat, beef and chicken meats were obtained from 4 market locations and analyzed using standard microbiological techniques. The total viable count, total staphylococcal count, total enteric count, and total fungal count ranged …	2017	//	Annals Food Science and Technology	18	3	512-520				#8466	Afolabi 2017
Measurement of physical activity in urban and rural South African adults: a comparison of two self-report methods.	Oyeyemi, A. L.; Moss, S. J.; Monyeki, M. A.; Kruger, H. S.	Excluded - does not fit 2 or more exclusion criteria	Background: Due to the large mortality from inactivity-related non-communicable diseases in low- and middle-income countries, accurate assessment of physical activity is important for surveillance, monitoring and understanding of physical (in)activity epidemiology in many of these countries. Research on relative performance of self-report physical activity instruments commonly used for epidemiolo…	2016	//	BMC Public Health	16	1004	(22 Se-(22 Se				#8467	Oyeyemi 2016
Spatial and seasonal variations of surface and groundwater quality in a fast-growing city: Lubango, Angola.	Silva, M. M. V. G.; Gomes, E. M. C.; Isaías, M.; Azevedo, J. M. M.; Zeferino, B.	Excluded - does not fit 2 or more exclusion criteria	Lubango is a fast-growing city of Angola, with a very deficient water distribution public system. The majority of the population uses groundwater from shallow, rudimentary dug wells and also surface water from the Mapunda River, which crosses the city. The city has very poor systems for collecting domestic sewage and household wastes. The majority of domestic sewage is dumped directly into the Ma…	2017	//	Environmental Earth Sciences	76	23	790-790				#8478	Silva 2017
Aflatoxin contamination of locally processed cereal-based complementary foods in Tanzania.	Rushunju, G. B.; Laswai, H. S.; Ngowi, H. A.; Katalambula, L. K.	Excluded - does not fit 2 or more exclusion criteria	Feeding children with cereal-based foods has potential to expose them to aflatoxins (AFs). This study was conducted to determine the occurrence and levels of aflatoxins (AFB1, AFB2, AFG1 and AFG2) in 64 commercial locally produced cereal-based complementary foods obtained from producers and popular markets in the two cities of Dar es Salaam (DSM) and Arusha. The High Performing Liquid Chromatogra…	2013	//	Tanzania Veterinary Journal	28	Special Issue	82-93				#8484	Rushunju 2013
Street food in urban Ghana: a desk-top review and analysis of findings and recommendations from existing literature.	Marras, S.; AgBendech, M.	Excluded - does not fit 2 or more exclusion criteria	In Africa street food vending and consumption have proliferated in the last three and a half decades, especially in urban areas. People who face barriers to the formal wage labor market find in street food vending a viable income option, as it requires little start-up capital and no formal education. In the meantime, the increased commuting distances and faster living pace in developing cities tu…	2016	//	Street food in urban Ghana: a desk-top review and analysis of findings and recommendations from existing literature			90-90				#8487	Marras 2016
Microbiological assessment and hazardous effect of ready-to-eat foods presented for sale in Lucknow City, India.	Suman Upadhyaya; Purnima Srivastava; Ram Chandra; Naveen Arora	Excluded - does not fit 2 or more exclusion criteria	Street foods play an important role in people's daily food options and their regular nutritional requirements are dependent on these foods, as their ever-growing busy schedule take away the opportunity to eat homemade food. Over the years, many food-borne diseases were reported due to contaminated non-homemade food consumption. This study was conducted to analyze the microbiological quality of fo…	2017	//	African Journal of Food Science	11	10	346-352				#8491	SumanUpadhyaya 2017
Human health and environmental assessments of small-scale and artisanal mining activities in the Gold City of Ijeshaland, Southwestern Nigeria.	Awomeso, J. A.; Taiwo, A. M.; Dada, E. O.; Ayantobo, O. O.	Excluded - does not fit 2 or more exclusion criteria	Background: This study assessed the health and environmental impacts of artisanal gold mining in Ijesha-land, Osun State, Southwestern Nigeria. Fifty-four environmental samples were collected between 2011 and 2012 and analyzed for major, trace and rare earth elements using standard procedures. Samples were collected from surface water (rivers and streams), groundwater, bottom sediments, fish (Til…	2017	//	Environmental Systems Research	6	18	(12 July 2017)-(12 July 2017)				#8492	Awomeso 2017
Assessment of fecal exposure pathways in low-income urban neighborhoods in Accra, Ghana: rationale, design, methods, and key findings of the SaniPath Study.	Robb, K.; Null, C.; Teunis, P.; Yakubu, H.; Armah, G.; Moe, C. L.	Excluded - does not fit 2 or more exclusion criteria	Rapid urbanization has contributed to an urban sanitation crisis in low-income countries. Residents in low-income, urban neighborhoods often have poor sanitation infrastructure and services and may experience frequent exposure to fecal contamination through a range of pathways. There are little data to prioritize strategies to decrease exposure to fecal contamination in these complex and highly c…	2017	//	American Journal of Tropical Medicine and Hygiene	97	4	1020-1032				#8527	Robb 2017
Implications of the cattle trade network in Cameroon for regional disease prevention and control.	Motta, P.; Porphyre, T.; Handel, I.; Hamman, S. M.; Ngwa, V. N.; Tanya, V.; Morgan, K.; Christley, R.; Bronsvoort, B. M. de C.	Excluded - does not fit 2 or more exclusion criteria	Movement of live animals is a major risk factor for the spread of livestock diseases and zoonotic infections. Understanding contact patterns is key to informing cost-effective surveillance and control strategies. In West and Central Africa some of the most rapid urbanization globally is expected to increase the demand for animal-source foods and the need for safer and more efficient animal produc…	2017	//	Scientific Reports	7	3	43932-43932				#8534	Motta 2017
Analysis of microbiological and physiochemical properties of top soil from municipal dumpsites in Benin City.	Oshoma, C. E.; Igbeta, B.; Omonigho, S. E.	Excluded - does not fit 2 or more exclusion criteria	The effect of disposing municipal waste on soil was evaluated by analyzing the microbiological and enzyme activity of soil samples at three different locations, from five municipal waste dumpsites and compared with soil samples from a farmland which serves as the control. Soil microbial load, physicochemical parameters and enzyme activities were determined using standard procedure. The highest he…	2017	//	Journal of Applied Sciences and Environmental Management	21	5	985-990				#8554	Oshoma 2017
Improving health literacy through group antenatal care: a prospective cohort study.	Lori, J. R.; Ofosu-Darkwah, H.; Boyd, C. J.; Banerjee, T.; Adanu, R. M. K.	Excluded - does not fit 2 or more exclusion criteria	Background: To examine whether exposure to group antenatal care increased women's health literacy by improving their ability to interpret and utilize health messages compared to women who received standard, individual antenatal care in Ghana. Methods: We used a prospective cohort design. The setting was a busy urban district hospital in Kumasi, the second most populous city in Ghana. Pregnant wom…	2017	//	BMC Pregnancy and Childbirth	17	228	(14 July 2017)-(14 July 2017)				#8571	Lori 2017
Reprint of ecological health status of the Lagos wetland ecosystems: implications for coastal risk reduction.	Agboola, J. I.; Ndimele, P. E.; Odunuga, S.; Akanni, A.; Kosemani, B.; Ahove, M. A.	Excluded - does not fit 2 or more exclusion criteria	Lagos, a major urban agglomeration in the world is characterized by wetlands and basin for upstream rivers such as Ogun, Oshun and Yewa Rivers. Ongoing environmental pressures exerted by large-scale land reclamation for residential quarters, refuse and sewage dumping, and other uses, however, are suspected to have had a substantial impact on ecological health of the Lagos wetland ecosystems over …	2016	//	Estuarine, Coastal and Shelf Science	183	Part B	340-348				#8574	Agboola 2016
The politics of food and the fight against hunger: reflections and lessons from Uganda.	Kamara, J. K.; Renzaho, A. M. N.	Excluded - does not fit 2 or more exclusion criteria	Uganda is regarded as a success story having achieved tremendous economic progress since the end of chronic civil unrest and ethnic conflicts. However, the country faces a host of developmental challenges, especially adult and child hunger in tandem with malnutrition that threatens the core foundations of the impressive economic growth. These challenges have created conditions which led to civil …	2014	//	African Journal of Food, Agriculture, Nutrition and Development	14	4	9016-9038				#8648	Kamara 2014
Risk of human dietary exposure to organochlorine pesticide residues in fruits from Ghana.	Forkuoh, F.; Boadi, N. O.; Borquaye, L. S.; Afful, S.	Excluded - does not fit 2 or more exclusion criteria	The objectives of this present study were to assess the level of organochlorine pesticide (OCP) residues in fruits and to determine the potential health risks associated with the exposure to these pesticides. A total of 120 fruits (watermelon, pineapple, and banana) were collected from five communities and a local market within the Mampong Municipality and analyzed for organochlorine pesticide re…	2018	//	Scientific Reports	8	1	16686-16686				#8668	Forkuoh 2018
What does an enabling environment for infant and young child nutrition look like at implementation level? Perspectives from a multi-stakeholder process in the Breede Valley sub-district, Western Cape, South Africa.	Plessis, L. M. du; McLachlan, M. H.; Drimie, S. E.	Excluded - does not fit 2 or more exclusion criteria	Background: Breede Valley is a sub-district of the Cape Winelands district, Western Cape Province, South Africa. The administrative capital of the district is situated in the semi-rural town Worcester. Findings of a baseline survey in Worcester revealed poor infant feeding practices and childhood under- and overnutrition, with particular concern over high levels of stunting and low dietary divers…	2018	//	BMC Public Health	18	240	(13 February 2018)-(13 February 2018)				#8671	Plessis 2018
Therapeutic profile of Road Traffic Accidents (RTA) in Butembo City, Eastern Democratic Republic of Congo. / Profil therapeutique des accidentes du trafic routier (ATR) en ville de Butembo, est de la Republique Democratique du Congo.	Valimungighe, M. M.; Ilumbulumbu, M. K.; Ketha, J. K.; Sikakulya, F. K.; Longombe, A. A. O.	Excluded - does not fit 2 or more exclusion criteria	Background: Trauma related to road traffic accident (RTA) are the leading cause of death among 15 to 29 years old; 20 to 50 million others are injured, sometimes even handicapped. The objective of this work was to study the therapeutic profile and the outcome of the traumatisms related to RTA at Matanda hospital. Methodology: This was a prospective descriptive cross-sectional study from the 1st J…	2018	//	Revue Médicale des Grands Lacs	9	2	34-39				#8743	Valimungighe 2018
Isolation, characterization, and quantification of bacteria from African sausages sold in Nairobi County, Kenya.	Karoki, W. H.; Karanja, D. N.; Bebora, L. C.; Njagi, L. W.	Excluded - does not fit 2 or more exclusion criteria	African sausages are local popular delicacies in Kenya. Demand for these sausages has resulted in this delicacy's vendors being on the increase. However, health risk posed to unsuspecting consumers of African sausages sold in informal, unhygienic make shift road-side kiosks in major cities of Kenya is largely unknown. A descriptive study was designed to isolate, characterize and quantify bacteria…	2018	//	International Journal of Food Science	2018		Article ID 3861265-Article ID 3861265				#8758	Karoki 2018
Isolation, characterization and antibiotic susceptibility of Escherichia coli and Salmonella spp. isolated from local beverages (bissap, gnamakoudji) sold in Ouagadougou, Burkina Faso.	Tchamba, G. B.; Bawa, H. I.; Nzouankeu, A.; Bagré, T. S.; Traoré, A. S.; Barro, N.	Excluded - does not fit 2 or more exclusion criteria	"Bissap" and "gnamakoudjii" are two local beverages highly produced and consumed in Burkina Faso, but potential hazard related to unhygienic contamination can cause a major risk to the health of consumers. This study was performed to assess the prevalence and antibiotic resistance of Salmonella spp. and Escherichia coli in 150 samples of "gnamakoudjii" and 150 samples of "bissap" sold in twenty f…	2015	//	International Journal of Biosciences (IJB)	6	2	112-119				#8770	Tchamba 2015
Assessment of beef microbial contamination at abattoir and retail meat shops in Morogoro Municipality, Tanzania.	Ntanga, P. D.; Mdegela, R. H.; Nonga, H. E.	Excluded - does not fit 2 or more exclusion criteria	A cross section study was conducted in Morogoro Municipality to assess microbial contamination in beef production chain from abattoir to retail meat shops during February to May, 2012. Questionnaire on abattoir and meat shop hygiene was administered to 60 respondents. Meat, meat in-contact surface swab and water samples at the abattoir (n=36) and 14 meat shops (n=56) were analyzed for Total Viabl…	2014	//	Tanzania Veterinary Journal	29	2	53-61				#8776	Ntanga 2014
Sensory and bacteriological evaluation of sold chilled duck and quail carcasses in markets.	El-Dosoky, H. F. A.; Nashwa, M. Z.; Ramadan, A. H.	Excluded - does not fit 2 or more exclusion criteria	Chilled poultry carcasses are usually subjected to the bacterial contamination during evisceration, preparation and handling. Some of these bacteria are harmful to consumers causing toxicity or infective agents. Hence, this study was done on some chilled duck and quail carcasses collected separately from different supermarkets at Mansoura city and sent to the laboratory for determination of the s…	2018	//	Assiut Veterinary Medical Journal	64	159	124-133				#8781	El-Dosoky 2018
Assessment of radioactivity concentrations and effective of radionuclides in selected fruits from major markets at Ijebu-Ode in Ogun State, southwest of Nigeria.	Sowole, O.; Olaniyi, O. E.	Excluded - does not fit 2 or more exclusion criteria	Natural Radionuclides are elements that are found in the air, water and soil. They find their ways in to the plants through the leaves and absorption of nutrients and water from the soil through the roots. Intake of fruits is very essential for human beings as part of balance diet. The concentrations of natural radionuclides in some fruits from three major markets at Ijebu-Ode town in Nigeria wer…	2018	//	Journal of Applied Sciences and Environmental Management	22	1	95-98				#8783	Sowole 2018
A cross-sectional study of 2550 amateur cyclists shows lack of knowledge regarding relevant sports nutrition guidelines.	Rensburg, D. C. J. van; Sparks, I. M.; Fletcher, L.; Rensburg, A. J. van	Excluded - does not fit 2 or more exclusion criteria	Background: Amateur cyclists use a wide variety of supplements and nutritional substances to increase performance in addition to their training. Objectives: The intended nutritional supplement use, carbohydrate (CHO) use and hydration practices of amateur cyclists before, during and after endurance cycling were analysed. Evidence of ignorance regarding the use of sports supplements and CHO, as we…	2018	//	South African Journal of Sports Medicine	30	1	un-un				#8791	Rensburg 2018
Changing the lives of rural women and girls for the better.	Wiggins, S.	Excluded - does not fit 2 or more exclusion criteria	Agricultural development is a pre-condition to accelerated national growth and a major driver of the rural non-farm economy. For rural women and girls in the global South, however, economic prospects are often better in the rural non-farm economy and through migration to cities than they are in farming. Rural women can only take up better economic opportunities if they are healthy, literate and n…	2018	//	Changing the lives of rural women and girls for the better			7-7				#8804	Wiggins 2018
Risk factors associated with allergic sensitization and asthma phenotypes among poultry farm workers.	Ngajilo, D.; Singh, T.; Ratshikhopha, E.; Dayal, P.; Matuka, O.; Baatjies, R.; Jeebhay, M. F.	Excluded - does not fit 2 or more exclusion criteria	Background: This study investigated the risk factors for occupational allergic sensitization and various asthma phenotypes in poultry-workers. Methods: A cross-sectional study of 230 workers used a modified ECRHS questionnaire, spirometry, FeNO, Phadiatop, and sIgE to poultry farming related allergens. Results: Worker's mean age was 37±9 years, 68% male, 43% current-smokers, 34% atopic, and 5% ca…	2018	//	American Journal of Industrial Medicine	61	6	515-523				#8825	Ngajilo 2018
Land use regression modelling of outdoor NO2 and PM2.5 concentrations in three low income areas in the Western Cape Province, South Africa.	Saucy, A.; Röösli, M.; Künzli, N.; Tsai MingYi; Sieber, C.; Olaniyan, T.; Baatjies, R.; Jeebhay, M.; Davey, M.; Flückiger, B.; Naidoo, R. N.; Dalvie, M. A.; Badpa, M.; Hoogh, K. de	Excluded - does not fit 2 or more exclusion criteria	Air pollution can cause many adverse health outcomes, including cardiovascular and respiratory disorders. Land use regression (LUR) models are frequently used to describe small-scale spatial variation in air pollution levels based on measurements and geographical predictors. They are particularly suitable in resource limited settings and can help to inform communities, industries, and policy make…	2018	//	International Journal of Environmental Research and Public Health	15	7	1452-1452				#8835	Saucy 2018
Magnitude of hygienic practices and its associated factors of food handlers working in selected food and drinking establishments in Mekelle town, northern Ethiopia.	Lalit, I.; Brkti, G.; Dejen, Y.	Excluded - does not fit 2 or more exclusion criteria	Food service establishments are the sources of food borne illnesses and the food handlers contribute to food borne illness outbreaks. Purpose of this study was to assess the magnitude of hygienic practices and its associated factors on food handlers working in selected food and drinking establishment found in Mekelle town, northern Ethiopia. A facility based cross-sectional study was conducted fr…	2015	//	International Food Research Journal	22	6	2650-2656				#8836	Lalit 2015
Ocular health status and visual fitness of commercial drivers in Abakaliki Metropolis, Nigeria.	Ogbonnaya, C. E.; Uro-Chukwu, H. C.; Sunday-Adeoye, I.	Excluded - does not fit 2 or more exclusion criteria	Objective: The stipulated minimum visual requirement for issuance of commercial driving license in Nigeria is based only on distance visual acuity (VA) minimum of 6/9 in the better eye and 6/12 in the poorer eye. The objective of this study was to describe the ocular health status of commercial vehicle drivers who are registered with the major motor parks in Abakaliki Metropolis and their visual …	2018	//	East African Medical Journal	95	7	1758-1766				#8838	Ogbonnaya 2018
Quantification and mapping of the supply of and demand for carbon storage and sequestration service in woody biomass and soil to mitigate climate change in the socio-ecological environment.	Mesfin Sahle; Saito, O.; Fürst, C.; Kumelachew Yeshitela	Excluded - does not fit 2 or more exclusion criteria	In this study, the supply of and demand for carbon storage and sequestration of woody biomass in the socio-ecological environment of the Wabe River catchment in Gurage Mountains, Ethiopia, were estimated. This information was subsequently integrated into a map that showed the balance between supply capacities and demand in a spatially explicit manner to inform planners and decision makers on meth…	2018	//	Science of the Total Environment	624		342-354				#8843	MesfinSahle 2018
The dependency analysis between energy consumption, sanitation, forest area, financial development, and greenhouse gas: a continent-wise comparison of lower middle-income countries.	Khan, M. T. I.; Yaseen, M. R.; Qamar Ali	Excluded - does not fit 2 or more exclusion criteria	This study explored the long-run association among greenhouse gases (GHGs), financial development, forest area, improved sanitation, renewable energy, urbanization, and trade in 24 lower middle-income countries from Asia, Europe, Africa, and America (South and North) by using panel data from 1990 to 2015. Granger causality was tested by Toda and Yamamoto approach. The bi-directional causality was…	2018	//	Environmental Science and Pollution Research	25	24	24013-24040				#8854	Khan 2018
Shisha use among students in a private university in Kigali city, Rwanda: prevalence and associated factors.	Omotehinwa, O. J.; Japheths, O.; Damascene, I. J.; Habtu, M.	Excluded - does not fit 2 or more exclusion criteria	Background: All over the globe shisha smoking is fast growing among different age brackets. Shisha use has been reported to be increasing among youths in African major cities. Its use is documented to result in health effects such as lung cancer, cardiovascular and respiratory conditions, periodontal diseases, keratoacanthoma which are also associated with cigarette smoking. In Kigali, Rwanda's c…	2018	//	BMC Public Health	18	713	(8 June 2018)-(8 June 2018)				#8855	Omotehinwa 2018
Connecting the dots: cultivating a sustainable interdisciplinary discourse around migration, urbanisation, and health in Southern Africa.	Hunter-Adams, J.; Makandwa, T.; Matthews, S. A.; Nyamnjoh, H.; Oni, T.; Vearey, J.	Excluded - does not fit 2 or more exclusion criteria	This chapter describes our experiences in connecting a group of emerging Southern African scholars around the inherently interdisciplinary field of migration, urbanisation and health. South Africa, as with other countries in the region, is witnessing multiple simultaneous and interconnected transitions - health, demographic, social, economic and political. Defining, measuring and better understan…	2018	//	Global health collaboration: challenges and lessons							#8858	Hunter-Adams 2018
Urban gully erosion in sub-Saharan Africa: a case study from Uganda.	Zolezzi, G.; Bezzi, M.; Spada, D.; Bozzarelli, E.	Excluded - does not fit 2 or more exclusion criteria	The study examined gully erosion in Koboko, North-western Uganda, initially a war refugee camp, which progressively turned into a permanent rural town. A repeatable, low-cost methodology to quantify gully properties in data-scarce, resource-limited urban contexts is developed, which integrates collection of existing hydrological, land use data, topographic surveys, hydrological and hydraulic mode…	2018	//	Land Degradation & Development	29	3	849-859				#8860	Zolezzi 2018
The enabling environment for informal food traders in Nigeria's secondary cities.	Resnick, D.; Bhavna Sivasubramanian; Idiong, I. C.; Ojo, M. A.; Tanko, L.	Excluded - does not fit 2 or more exclusion criteria	Informal vendors are a critical source of food security for urban residents in African cities. However, the livelihoods of these traders and the governance constraints they encounter are not well-understood outside of the region's capital and primate cities. This study focuses on two distinct secondary cities in Nigeria, Calabar in the South-South geopolitical zone of the country and Minna in the…	2018	//	NSSP Working Paper - Nigeria Strategy Support Program		59					#8866	Resnick 2018
Exposure to outdoor particles (PM2.5) and associated child morbidity and mortality in socially deprived neighborhoods of Nairobi, Kenya.	Egondi, T.; Ettarh, R.; Kyobutungi, C.; Ng, N.; Rocklöv, J.	Excluded - does not fit 2 or more exclusion criteria	Exposure to air pollution is associated with adverse health outcomes. However, the health burden related to ambient outdoor air pollution in sub-Saharan Africa remains unclear. This study examined the relationship between exposure to outdoor air pollution and child health in urban slums of Nairobi, Kenya. We conducted a semi-ecological study among children under 5 years of age from two slum areas…	2018	//	Atmosphere	9	9	351-351				#8869	Egondi 2018
Food system transformation in Mozambique: an assessment of changing diet quality in the context of a rising middle class.	Smart, J. C.; Tschirley, D.; Smart, F.	Excluded - does not fit 2 or more exclusion criteria	Robust income growth combined with the highest urban population growth in the world is driving rapid changes in the food system of Sub-Saharan Africa. Demand is increasing for higher quality foods, including fresh produce, meat and dairy products as well as more processed foods, with poorer nutritional value. The overweight and obesity epidemic that first began among developed nations is also thr…	2018	//	IFPRI - Discussion Papers		1769					#8872	Smart 2018
Threats for latent exposure to chemical food contaminants: a dilemma of urban agriculture in Uganda.	Naigaga, I.; Kiguli, J.; Kyangwa, M.; Amuno, J. B.; Mugidde, R.	Excluded - does not fit 2 or more exclusion criteria	The pollution challenges leading to exposure to food contaminants in the Lake Victoria Basin are a dilemma. Pollutants find their way into ecosystems and resource bases that are frequented by the urban dwellers, mainly women in their quest to sustain households. Research was undertaken in Jinja, the second biggest town and industrial place in Uganda. A survey, interviews, and focus group discussi…	2015	//	Second International Conference on Agriculture in an Urbanizing Society, Reconnecting Agriculture and Food Chains to Societal Needs, 14 - 17 September 2015, Rome, Italy. Proceedings of the Conference			432-433				#8888	Naigaga 2015
Inpatient opioid withdrawal management of street children and adolescents admitted to child and adolescent psychiatric ward: a preliminary case series.	Moghadam, M. F.; Hashemian, S. S.; Pishjoo, M.; Ghasemi, S.; Hajebi, A.; Noroozi, A.	Excluded - does not fit 2 or more exclusion criteria	Background: About 10 million children worldwide live or work on the street. International reports estimate the prevalence of substance use among street children to be between 25%-90%, which is who were referred natal disorders and high-risk behaviors. Objectives: The objective of this study was to report the outcomes of assisted withdrawal of opioid-dependent vulnerable children and adolescents w…	2016	//	Iranian Journal of Pediatrics	26	4	e5133-e5133				#8904	Moghadam 2016
Quality and safety characteristics of cassava crisps sold in urban Kenya.	Abong', G. O.; Shibairo, S. I.; Okoth, M. W.; Lamuka, P. O.; Katama, C. K.; Ouma, J.	Excluded - does not fit 2 or more exclusion criteria	Cassava (Manihot esculenta Crantz) crisps are increasingly popular in Kenya's urban areas. Crisps are popularly consumed as snacks outside homes and in-between meals. However, limited information on the quality and safety of the crisps is available in the country. This study sought to characterise the quality and safety in terms of cyanide levels of cassava crisps commercially traded in Mombasa a…	2016	//	African Crop Science Journal	24	Suppl. 1	89-94				#8949	Abong' 2016
Heart rate and heart rate variability comparison between postural orthostatic tachycardia syndrome versus healthy participants; a systematic review and meta-analysis.	Swai, J.; Hu ZiXuan; Zhao XieXiong; Rugambwa, T.; Ming Gui	Excluded - does not fit 2 or more exclusion criteria	Background: A number of published literature has reported that, physiologically, heart rate variability (HRV) in patients with postural orthostatic tachycardia syndrome (POTS) to be greatly confounded by age, sex, race, physical fitness, and circadian rhythm. The purpose of this study was to compare between POTS patients versus healthy participants, in terms of heart rate (HR) and HRV after Head-…	2019	//	BMC Cardiovascular Disorders	19	320	(30 December 2019)-(30 December 2019)				#9005	Swai 2019
Factors influencing regular physical exercise among the elderly in residential care facilities in a South African health district.	Aro, A. A.; Agbo, S.; Omole, O. B.	Excluded - does not fit 2 or more exclusion criteria	Background: Physical exercise plays an important role in healthy ageing, but the elderly do not engage in it regularly. Methods: In this cross-sectional study, we sampled 139 residents of residential care facility. A questionnaire was used to obtain information on participants' demography, health problems, nature, motivators and barriers to exercise. Chi-square test examined the relationship betw…	2018	//	African Journal of Primary Health Care and Family Medicine	10	1	a1493-a1493				#9029	Aro 2018
Carcinogenic and genotoxicity of some PAHs in commonly consumed smoked fish (Parachanna obscura and Ethmalosa fimbriata).	Erhunmwunse, N. O.; Ekaye, S. A.	Excluded - does not fit 2 or more exclusion criteria	The dietary exposure of Polycyclic Aromatic Hydrocarbon (PAHs) and potential risk to human health was instigated in two different traditionally smoked species of fish (Parachanna obscura and Ethmalosa frimbriata) purchased from three markets in Benin City. Identification and quantitative analysis of PAHs components were achieved by Gas Chromatography/High Performance Liquid Chromatography. The re…	2019	//	Journal of Applied Sciences and Environmental Management	23	7	1349-1352				#9047	Erhunmwunse 2019
Consumer preferences for baobab products and implication for conservation and improvement policies of forest food resources in Niger (West Africa).	Agúndez, D.; Lawali, S.; Mahamane, A.; Alía, R.; Soliño, M.	Excluded - does not fit 2 or more exclusion criteria	Adansonia digitata L. (African baobab) provides a wide range of market products in Niger. These products are highly important in the traditional dishes and are also a cultural asset for the Nigerien households. The main objective of this study is to assess the local consumers' preferences for marketed baobab products and to infer key elements in order to design conservation strategies at local an…	2018	//	Economic Botany	72	4	396-410				#9053	Agúndez 2018
The effects of a community-based intervention on women's knowledge and attitudes about safe abortion in intervention and comparison towns in Oromia, Ethiopia.	Yohannes Dibaba Wado; Dijkerman, S.; Fetters, T.; Dereje Wondimu; Demeke Desta	Excluded - does not fit 2 or more exclusion criteria	The aim of this post-intervention assessment was to measure the effects of community intervention on the knowledge and attitudes of women regarding safe abortion in Ethiopia. In 2014, following implementation of an educational intervention on sexual and reproductive health from December 2012 to December 2013, 800 women were interviewed about their knowledge, attitudes, and practices regarding abo…	2018	//	Women & Health	58	9	967-982				#9076	YohannesDibabaWado 2018
Prevalence and correlates of hypertension and diabetes mellitus in an urban community in North-Western Nigeria.	Bello-Ovosi, B. O.; Asuke, S.; Abdulrahman, S. O.; Ibrahim, M. S.; Ovosi, J. O.; Ogunsina, M. A.; Anumah, F. O.	Excluded - does not fit 2 or more exclusion criteria	Introduction: worldwide, hypertension and diabetes mellitus (DM) are major causes of morbidity and mortality. This study assesses the prevalence and correlates of hypertension and DM in an urban community in northwestern Nigeria. Methods: this was a cross-sectional descriptive study. Adults aged 18 years and above, who attended a medical outreach program were interviewed and screened for hyperten…	2018	//	Pan African Medical Journal	29		97-97				#9079	Bello-Ovosi 2018
Bacterial contamination of vegetables sold in Arba Minch Town, Southern Ethiopia.	Getaneh Alemu; Mohammedaman Mama; Munira Siraj	Excluded - does not fit 2 or more exclusion criteria	Objective: Unhygienically handled fruits and vegetables which are usually consumed in raw serve to transmit various infectious diseases. Bacteria are among the common vegetable contaminants. However, the species of contaminants and rate of contamination depends on various environmental and human factors. Hence, a cross-sectional study was conducted to assess the level of bacterial contamination a…	2018	//	BMC Research Notes	11	775	(30 October 2018)-(30 October 2018)				#9104	GetanehAlemu 2018
Identification of fungi associated with processed-food contamination at open markets of Windhoek, Namibia.	Nawases, B.; Uzabakiriho, J. D.; Chimwamurombe, P.	Excluded - does not fit 2 or more exclusion criteria	With the ever-increasing pace of urban life, many people now rely a lot on processed foods. Some of these processed foods are prepared hygienically and yet some are prepared in homestead and brought to the open market, without having gone through any microbial quality checks. This has in the recent past led to outbreaks of food-borne diseases such as Cholera and Salmonellosis to mention a few. In…	2018	//	Journal of Pure and Applied Microbiology	12	3	1489-1494				#9112	Nawases 2018
Transmission dynamics of influenza in two major cities of Uganda.	Yang Wan; Cummings, M. J.; Bakamutumaho, B.; Kayiwa, J.; Owor, N.; Namagambo, B.; Byaruhanga, T.; Lutwama, J. J.; O'Donnell, M. R.; Shaman, J.	Excluded - does not fit 2 or more exclusion criteria	In this paper, we report the epidemic characteristics of the three co-circulating influenza viruses (i.e., A/H1N1, A/H3N2, and B) in two tropical African cities - Kampala and Entebbe, Uganda - over an eight-year period (2008-2015). Using wavelet methods, we show that influenza epidemics recurred annually during the study period. In most months, two or more influenza viruses co-circulated at the s…	2018	//	Epidemics	24		43-48				#9122	YangWan 2018
Context matters: a multicountry analysis of individual- and neighbourhood-level factors associated with women's sanitation use in sub-Saharan Africa.	Winter, S.; Dreibelbis, R.; Barchi, F.	Excluded - does not fit 2 or more exclusion criteria	Objectives: To identify cross-national trends in factors associated with women's sanitation use in sub-Saharan Africa. Methods: Using data from Demographic and Health Surveys conducted in 14 SSA countries between 2008 and 2014, we modelled women's sanitation use in relation to various individual- and neighbourhood-level factors. Results: Substantial variation exists between countries in the stren…	2018	//	Tropical Medicine and International Health	23	2	173-192				#9126	Winter 2018
Magnitude, causes and characteristics of trauma victims visiting emergency and surgical units of Dilchora Hospital, Eastern Ethiopia.	Bulto, L. N.; Yadeta Dessie; Biftu Geda	Excluded - does not fit 2 or more exclusion criteria	Introduction: in developing countries, approximately sixteen hundred people die every day from all types of injuries, making injury the third most common cause of all mortalities in the region. The objective of this study was to examine the magnitude, causes and types of traumatic injuries in patients visiting Dilchora Hospital in Dire Dawa Administration of Eastern Ethiopia. Methods: we conducte…	2018	//	Pan African Medical Journal	30		177-177				#9127	Bulto 2018
Impact of passenger engagement through road safety bus stickers in public service vehicles on Road Traffic Crashes in Zambia: a randomized controlled trial.	Phiri, S. C.; Prescott, M. R.; Prust, M. L.; McCarthy, E. A.; Kanchele, C. C.; Haimbe, P.; Shakwelele, H.; Mudhune, S.	Excluded - does not fit 2 or more exclusion criteria	Background: Road Traffic Crashes (RTCs) are the third highest cause of death in Zambia, claiming about 2000 lives annually, with pedestrians and cyclists being the most vulnerable. Human error accounts for 87.3% of RTCs. Minibus and big bus public service vehicles (PSVs) are among the common vehicle types involved in these crashes. Given the alarmingly high rate of road traffic crashes involving …	2018	//	BMC Public Health	18	872	(13 July 2018)-(13 July 2018)				#9142	Phiri 2018
Gender norms and modern contraceptive use in urban Nigeria: a multilevel longitudinal study.	Okigbo, C. C.; Speizer, I. S.; Domino, M. E.; Curtis, S. L.; Halpern, C. T.; Fotso, J. C.	Excluded - does not fit 2 or more exclusion criteria	Background: Evidence suggests that gender equality positively influences family planning. However, the evidence from urban Africa is sparse. This study aimed to examine the association between changes in gender norms and modern contraceptive use over time among women in urban Nigeria. Methods: Data were collected in 2010/2011 from 16,118 women aged 15-49 living in six cities in Nigeria (Abuja, Be…	2018	//	BMC Women's Health	18	178	(29 October 2018)-(29 October 2018)				#9151	Okigbo 2018
Assessment of quality of groundwater for domestic use in Minna and its environs, Niger State.	Salihu, A. B.; Abubakar, S.	Excluded - does not fit 2 or more exclusion criteria	Water is needed in all spheres of human life. Water is put into so many uses, from domestic to industrial. Though a renewable resource, it is limited in supply at a point in time. The aim of the study is to assess the quality of groundwater for domestic use in Minna and its environs, Niger State. The objectives are to assess and compare the physical and chemical characteristics of drinking water …	2018	//	Ethiopian Journal of Environmental Studies and Management	11	5	565-575				#9182	Salihu 2018
Water quality assessment and resource potentials: the case of Aba-Urban and its environs, Niger Delta Basin.	Agharanya, U. P.; Princeton, C. I.	Excluded - does not fit 2 or more exclusion criteria	The quest for improved water supply to cater for the ever increasing population has given rise to the assessment of water quality and resource potentials in Aba-Urban and its environments. The area, which lies within the Niger Delta Basin is underlain by the Benin Formation that is highly aquiferous. Samples of sands and water were subjected to sedimentological and hydrochemical analysis, respect…	2018	//	Water Resources	45	2	250-267				#9197	Agharanya 2018
Characterization and risk assessment of atmospheric PM2.5 and PM10 particulate-bound PAHs and NPAHs in Rwanda, Central-East Africa.	Kalisa, E.; Nagato, E. G.; Bizuru, E.; Lee, K. C.; Tang Ning; Pointing, S. B.; Hayakawa, K.; Archer, S. D. J.; Lacap-Bugler, D. C.	Excluded - does not fit 2 or more exclusion criteria	Exposure to airborne particulates is estimated as the largest cause of premature human mortality worldwide and is of particular concern in sub-Saharan Africa where emissions are high and data are lacking. Particulate matter (PM) contains several toxic organic species including polycyclic aromatic hydrocarbons (PAHs) and nitrated PAHs (NPAHs). This study provides the first characterization and sou…	2018	//	Environmental Science & Technology	52	21	12179-12187				#9202	Kalisa 2018
Action, innovation and solidarity: building on momentum to close the gaps and leave no one behind in western and Central Africa.		Excluded - does not fit 2 or more exclusion criteria	Countries in western and central Africa have heeded the call. National governments, civil society, international donors and multilateral agencies have joined together to commit to extraordinary action to close treatment gaps, improve the quality of care and put the region on track to end the AIDS epidemic as a public health threat by 2030. With the aim of avoiding a two-speed approach in the Afri…	2018	//	Action, innovation and solidarity: building on momentum to close the gaps and leave no one behind in western and Central Africa			34-34				#9204
Factors associated with composting of solid waste at household level in Masaka municipality, Central Uganda.	Nsimbe, P.; Mendoza, H.; Wafula, S. T.; Ndejjo, R.	Excluded - does not fit 2 or more exclusion criteria	The domestic solid waste stream composition of urban settings in many developing countries including Uganda is largely biodegradable in nature, and thus, composting provides the most suitable solid waste management option for these wastes. However, there is limited information about waste composting at the household level and associated determinants in Uganda. A cross-sectional study was employed…	2018	//	Journal of Environmental and Public Health	2018		Article ID 1284234-Article ID 1284234				#9206	Nsimbe 2018
Mycological quality of palm oil at retail sales in Awka Metropolis, Anambra state, Nigeria.	Umedum, C. U.; Ezeugbo, C.	Excluded - does not fit 2 or more exclusion criteria	This study was carried out to assess the mycological quality of palm oil sold in Eke Awka market. A total of 40 samples (one from each seller) were collected in sterile bijou bottles. The samples were processed using standard techniques. The fungal contaminants isolated were identified based on their gross macroscopic and microscopic characteristics. The isolates included; Aspergillus niger 30(43…	2015	//	International Journal of Agriculture and Biosciences	4	6	215-217				#9214	Umedum 2015
An assessment of urban vegetation abundance in Accra metropolitan area, Ghana: a geospatial approach.	Owusu, A. B.	Excluded - does not fit 2 or more exclusion criteria	The essential role played by urban vegetation in making urban areas livable is often overlooked in many developing cities. This is the case of Ghana where its capital, Accra is developing at the expense of urban vegetation. This study was conducted at the metropolitan area of Accra to estimate how the extent of vegetation cover has changed in the period of 1986-2013, using remote sensing satellit…	2018	//	Journal of Environmental Geography	11	1/2	37-44				#9226	Owusu 2018
Time and space evaluation of features physical and chemical of surface water in the river Catumbela, Angola. / Avaliação temporal e espacial de caracteristicas físico-químicas em águas superficiais do Rio Catumbela, Angola.	Sassoma, I. T. L.; Sousa, I. F.; Netto, A. O. A.; Carvalho, C. M. de	Excluded - does not fit 2 or more exclusion criteria	This work was carried out in the province of Benguela in Angola in the lower Rio Catumbela region, with the object of study the physical and chemical characterization of water quality. To carry out this research were used as instruments sampling, evaluation and selection parameters of water quality in order to perform sampling on 9 points with different analysis patterns in Catumbela river in two…	2015	//	Revista Brasileira de Agricultura Irrigada	9	3	113-126				#9230	Sassoma 2015
Spatiotemporal monitoring of land surface temperature and estimated radiation using remote sensing: human health implications for East London, South Africa.	Orimoloye, I. R.; Mazinyo, S. P.; Nel, W.; Kalumba, A. M.	Excluded - does not fit 2 or more exclusion criteria	Increase in land surface temperature (LST) and area radiation (R) has serious health implications on human life. Therefore, investigating LST and R changes is fundamental in providing crucial information for human survival. Remote sensing was used to assess the LST and estimated radiation of East London city in Eastern Cape Province of South Africa from Landsat thematic mapper images for 1986, 19…	2018	//	Environmental Earth Sciences	77	3	77-77				#9233	Orimoloye 2018
Using personal exposure measurements of particulate matter to estimate health impacts associated with cooking in peri-urban Accra, Ghana.	Delapena, S.; Piedrahita, R.; Pillarisetti, A.; Garland, C.; Rossanese, M. E.; Johnson, M.; Pennise, D.	Excluded - does not fit 2 or more exclusion criteria	This study assessed personal exposure to PM2.5 and the associated potential health outcomes in Accra, Ghana. The Household Air Pollution Tool model was employed to estimate health benefits attributable to various fuel use scenarios using user-derived and publicly available inputs, including the Global Burden of Disease data presented by the Institute for Health Metrics and Evaluation. This study …	2018	//	Energy for Sustainable Development	45		190-197				#9236	Delapena 2018
[truncated: 23,579 more rows]
