# Supplementary material for: Urban public space initiatives and health in Africa: A mixed-methods systematic review
Source: PLOS Glob Public Health. 2024 Oct 15;4(10):e0003709. doi: 10.1371/journal.pgph.0003709 (PMC11478912; doi:10.1371/journal.pgph.0003709)
Supplement: S1 File — (XLSX) [file pgph.0003709.s013.xlsx]

## Sheet: All Data
Covidence #	Study ID	Title	Main idea	Activity type	Explicit opportunities to promote health	Implicit opportunities to promote health	Explicit health risks	Health risks considered by the reviewer	Sponsorship source	Date of data collection	Date(s) during which the activity took place (if provided)	Date of publication	Name of the author	Authors‚Äô institutional affiliation	Email address of the corresponding author	Country of affiliation of the first author	Country of affiliation of the last author	Data source	Specific name of the data source	Country of implementation or planned implementation	Where does this activity take place?	How would you characterize the land use dimensions of this place?	What is the nature of the space?	How did people participate in the activity?	What is the nature of activities in these space?	What explicitly mentioned principles guided the decision to run the activity?	Partner(s) involved in designing the activity (if provided)	Name of the partner(s) involved in designing the activity	Sector(s) involved in designing the activity	Planetary health considerations in running the activity	Partner(s) involved in funding the activity	Name of the partner(s) involved in funding the activity	Sector(s) involved in funding the intervention	Planetary health considerations in project funding	Partner(s) responsible for implementing the activity	Name of the partner(s) involved in implementing the activity	Sector(s) involved in implementing the activity	Planetary health considerations in activity implementation	Partner(s) involved in evaluating the activity	Name of the partner(s) involved in evaluating the activity	Sector(s) involved in evaluating the activity	Planetary health considerations in activity evaluation	Partner(s) involved in advocating for the activity	Name of the partner(s) involved in advocating for the activity	Sector(s) involved in advocating for the intervention	Planetary health considerations in advocacy for the activity	Country where the intervention was implemented	State or province where the intervention was implemented	Town or locality
50478	Cubizolles 2010	Soccer in a rugby town: Restructuring football in stellenbosch	In 2005 SAFA introduced a programme to modernise amateur and semi-professional soccer in South Africa. The aim was to create infrastructures that could ‚Äòpromote and develop' soccer in the country by revamping the different administrative entities and proposing a new organisational structure capable of promoting and developing South African soccer. One such example of reorganisation has been stu…	sports or leisure	Unification of amateur and semi-professional soccer in order to promote and develop the sport in South Africa. In particular the current paper focuses on the work being undertaken in the town of Stellenbosch.	Through the restructuring process, Stellenbosch is becoming known as a soccer town and gaining a reputation as a model for restructuring and good governance.	Conflict between players of different teams and towards regulatory associations of the sport (e.g. Stellenbosch Local Football Association [SLFA], Stellenbosch Sport and Recreation Association [SSRA] etc.)	Aggravation of historical tensions and racial conflict between teams and amongst players.	University of R√©union, Island of R√©union, France	2005-2006, 2008.	2005-2006, 2008.	2010	Cubizolles, S.	University of R√©union, Island of R√©union, France	sylvain_cubizolles@yahoo.fr	Island of R√©union, France	No last author	Academic organisation, Regional non-profit organisation, Local non-profit organisations	University of R√©union, South African Football Association (SAFA), SLFA, SSRA.	South Africa	In a sport and recreational clubs	It is a residential area	A fixed space designated for the activity e.g a swimming pool, car park	As part of a group	They happen in an scheduled fashion e.g a coach leads a group to run there at a fixed time of the morning, an open street event scheduled on the road at set times of the week/month	Community cohesion, physical activity, public participation	Government, academic organisation	University of Reunion, Stellenbosch Association FootballUnion included mainly Coloured players living close to Stellenbosch, originating from the clubs of Cloetesville, Ida‚Äôs Valley, Vlottenburg and the University of Stellenbosch. The Winelands Football Union featured Coloured and African players from farms near Stellenbosch, as well as clubs from Cloetesville, Jonkershoek,Franschoek, Jamestown…	Research / Education	None mentioned	Academic organisation	University of R√©union	Research / Education	None mentioned	Academic organisation, Regional non-profit organisation, Local non-profit organisations	University of R√©union, SAFA, SLFA, SSRA	Research / Education, Sports Governing bodies	None mentioned.	Academic organisation	University of R√©union	Research / education	None mentioned.	Academic organisation, Regional non-profit organisation, Local non-profit organisations	University of R√©union, SAFA, SLFA, SSRA.	Research / Education, Sports Governing bodies	None mentioned	South Africa	Western Cape	Stellenbosch
50475	Cubizolles 2012	Integrating a Popular Sport into the Patrimony in a South African Provincial Town: The Case of Football in Stellenbosch	This article is a study of the reception of a football-based municipal tourist initiative created during the run-up to the 2010 World Cup in South Africa, in Stellenbosch, a town in the Western Cape. In it I analyse the responses of the two major football playing groups ‚Äì the coloureds and the Africans ‚Äì and those of the Stellenbosch Local Football Association (SLFA), which organised the acti…	sports or leisure	Great Stellenbosch 2010 project building was supposed to promote social cohesion.	Great Stellenbosch 2010 project building was expected to promote tourism	Great Stellenbosch 2010 project building subtly promoted racial divisions	The racial divisions could degenerate to chaos	none	2008	an initial two-week visit in April 2008 again in June 2010 (during the World Cup), in September 2010 and September 2011	2012	Sylvain Cubizolles	Universite ÃÅde La Re ÃÅunion (France)	sylvain.cubizolles@univ-reunion.fr	France		Academic organizations	Analysis from a study	South Africa	A Building	A tourist attraction	An appropriated space e.g in the middle of the road	Both (e.g. open streets events can be attended individually and in groups)	They happen in an scheduled fashion e.g a coach leads a group to run there at a fixed time of the morning, an open street event scheduled on the road at set times of the week/month	community cohesion through tourist attraction	Academic organizations	Stellenbosch Local Football Association (SLFA)	a football-based municipal tourist initiative	none	Academic organizations	Stellenbosch Local Football Association (SLFA)	Sport	none	Academic Organization	Stellenbosch Local Football Association (SLFA)	Sport	None	Academic organization	Stellenbosch Local Football Association (SLFA)	sport	none	Academic organization	Stellenbosch Local Football Association (SLFA)	sport	None	South Africa	Stellenbosch	Kayamandi
50355	Chaminuka 2015	The resilience of urban agriculture in the face of adversity from the city authorities: the case of mkoba	This article raises a case for urban agriculture as a safety net in reducing poverty, improving livelihoods and income and promoting food security. The article looks at way in which policies can be acted upon for urban dwellers to cushion the effect of poverty and also improving the agricultural sector to reduce rural urban migration while also mitigating the effect agricultural engagments has on…	garden	Urban agriculture can contribute significantly to the economic, social well-being of urban dwellers and as well as promoting food security.	Urban provides employment, income, and access to food for the urban population which contributes to relieving chronic and emerging food insecurity	Exposure to pollution Exposure to accidents	There was a mention of industrial lands, which which can lead to air pollution	NA	2012-2013 (one discrete period of data collection)	2005-2009	2015	Chaminuka, N	Nelson Mandela Metropolitan University (Zimbabwe).	makayep@msu.ac.zw	ZIMBABWE	ZIMBABWE	Academic organization	not reported	Zimbabwe	open spaces and residential area	It is a Agricultural area	A fixed space designated for the activity e.g a swimming pool, car park	Both (e.g. open streets events can be attended individually and in groups)	They happen in an adhoc fashion e.g people play football there at any time of the day	social justice, right to land, socioeconomic alleviation, food security	Not provided	Not provided	Not Provided	Urban agriculture also enhances civic participation in the urban management of municipal resources including land, water, and urban wastes. Recycling and reuse of urban organic wastes and wastewater can have direct positive effects on people‚Äôs living conditions.	Academic organization	None	Education	NA	Academic Organization eg Nelson Mandela Metropolitan University, Zimbabwe	No Partners	Education	Not reported	Academic organization	None	Education	NA	Academic organizations e.g. Nelson Mandela Metropolitan University, Zimbabwe.	NA	Academic organizations e.g. Nelson Mandela Metropolitan University, Zimbabwe.	Urban agriculture generally practiced by women, and to some extent men, has aggravated the burden that women carry in raising the family and it has therefore entrenched their characterization in society as ‚ÄúBeasts of Burden".	Zimbabwe	Gweru, Zimbabwe	Mkoba.
50267	Draper 2010	Evaluation of the implementation of a school-based physical activity intervention in Alexandra township, South Africa	Health interventions with an interest in exercise and sports can raise awareness of the importance of physical activity. Hence, exposure to physical activity can lead to a significant improvement in aspects of school children's fitness, knowledge, attitudes, and perceptions regarding physical activity.	sports or leisure	Physical activity can be used to prevent and reduce disease such as obesity and physical inactivity	Physical activity awareness among early learners can help build stronger and healthier cities in the nearest future	Anxiety, eating of unhealthy food, people's real state of health, people's general state of health	Lack of physical activity among school-goers can lead to obesity and physical inactivity	No sponsors mentioned	2006	May to November 2006	2010	Draper, C. E., De Kock, L., Grimsrud, A. N., Rudolpg, M., Nemutandai, S., Kolbe-Alexander, T., Lambert, E. V.	UCT/MRC Research Unit for Exercise Science and Sports Medicine, Department of Human Biology, Faculty of Health Sciences, University of Cape Town Health Promotions Unit, School of Public Heath, University of the Witwatersrand, Johannesburg	catherine.draper@uct.ac.za	South Africa	South Africa	Academic organizations	South African Schools	South Africa	Primary schools	It is an educational area	A fixed space designated for the activity e.g a swimming pool, car park	Both (e.g. open streets events can be attended individually and in groups)	They happen in an scheduled fashion e.g a coach leads a group to run there at a fixed time of the morning, an open street event scheduled on the road at set times of the week/month	physical and mental wellbeing, physical activity	Academic organizations Research Unit for Exercise Science and Sports Medicine	University of Cape Town, University of the Witwatersrand, Johannesburg	UCT/MRC Research Unit for Exercise Science and Sports Medicine, Department of Human Biology, Faculty of Health Sciences, Health Promotions Unit, School of Public Heath	This intervention was set -up to enhance physical activity in schools and among school children	Individual researcher	Not stated	Not stated	No funder mentioned	Academic organizations Individuals	UCT/MRC Research Unit for Exercise Science and Sports Medicine, Department of Human Biology, Faculty of Health Sciences, University of Cape Town Health Promotions Unit, School of Public Heath, University of the Witwatersrand, Johannesburg	Academic organizations	Project resources were sourced locally	Academic organizations	UCT/MRC Research Unit for Exercise Science and Sports Medicine, Department of Human Biology, Faculty of Health Sciences, University of Cape Town Health Promotions Unit, School of Public Heath, University of the Witwatersrand, Johannesburg		Teacher participation and school curriculum was included in the evaluation of physical activities in schools	Academic organizations	UCT/MRC Research Unit for Exercise Science and Sports Medicine, Department of Human Biology, Faculty of Health Sciences, University of Cape Town Health Promotions Unit, School of Public Heath, University of the Witwatersrand, Johannesburg	Education, health, sports medicine	The researchers carried out the project because of the high rates of diabetes and inactivity of physical activities in their town	South Africa	Johannesburg	Alexandra Township
50144	Bourne 2007		The article examined the contentions on the role of urban vegetable gardens in the cape flats, using the non-governmental organization Abalimi Bezekhaya as a case study. The reason behind most participation was social rather than economics e.g physical exercise.	garden	The motivations for participation in Urban vegetation gardens appear to lie primarily in the realm of the social, which could promote physical and mental health		Exposure to pollution, Exposure to occupational accident, exposure to diseases in the garden		University of Cape Town	2005-2007	2005-2007	2007	Bourne, A.	University of Cape Town (South Africa)		South Africa		Abalimi Bezekhaya, Department of Agriculture, Cape Town.					Other:	Other:	Other:	Social Coercion, public participation and right to the city																					South Africa
50133	Ngome 2012	"My garden is a great help": Gender and urban gardening in Buea, Cameroon	As a result of economic downturn and rapidly increasing food prices, urban gardening is becoming increasingly popular as a means to sustain household food production and income. Gender is a known variable that can affect access to resources, division of labour and the benefits and challenges encountered when undertaking urban gardening. As a result of surveying and observing 100 male and 100 fema…	garden	Growing food through urban farming practices (i.e. private gardens and plots) can provide benefits for physical health (nutritious food), an increase in food security, enhanced income and in some situations as a hobby (thus potentially improving physical and mental health).	Knowledge of urban farming practices (and its advantages - nutritious food, food security, enhanced income etc.) can be passed to friends and family members.	Nothing specified.	Potential risk of general urban farming / gardening duties (e.g. manual handling, use of equipment, use of pesticides etc.).	Department of Geography, University of Buea, Cameroon	2006-2007 (one discrete period of data collection)	June 2006- December 2007	2012	Ngome, I	University of Buea (Cameroon), African Studies Centre (The Netherlands).	ngomeiswell@yahoo.com	Cameroon	The Netherlands	Academic organizations and Research center	Secondary data were obtained from the University of Buea Library, the National Geographic Centre in Yaounde ÃÅ, private libraries, as well as local administrative offices.	Cameroon	In private residences and on plots owned by the Buea Rural Council (BRC).	Residential areas and open spaces around government owned land (e.g. government rented houses and public offices).	A fixed space designated for the activity e.g a swimming pool, car park	Individually	They happen in an adhoc fashion e.g people play football there at any time of the day	To assess the difference that gender and marital status has on urban gardening (e.g. access to resources, division of labour and the benefits and challenges encountered).	Academic organization and research center	Department of Geography (University of Buea) and African Studies Centre (The Netherlands).	Education / research	The application of pesticides is not controlled well due to lack of education available for urban gardeners.	Academic organisations, Government	Department of Geography (University of Buea), African Studies Centre (The Netherlands), BRC	Research / education, Governance	None specified.	Academic organization and research center	Department of Geography (University of Buea) and African Studies Centre (The Netherlands).	Research / education.	To improve the household‚Äôs dietary composition	Academic organization and research center	Department of Geography (University of Buea) and African Studies Centre (The Netherlands).	Research / education	None specified.	Academic organisations and Government primarily but also research groups/institute and non-governmental organisations (NGO's) involved to a lesser extent.	Department of Geography (University of Buea) and African Studies Centre (The Netherlands), BRC, South West Development Authority (SOWEDA), Agricultural Research and Development Institute (IRAD), NGOs (not specified).	Research / education, Governance	The rising cost of food prices	Cameroon	Fako, Southwest Province	Buea
49999	Green 2010	Evaluation of Community Social Facilities and Recreational Space in City of Cape Town: Current and Future Provision for 2016 and Optimal Location of New Facilities.	The research was conducted to primarily identify those areas where the supply and demand of facilities were not balanced based on acceptable service provision standards for the current population distribution, as well as in terms of a future scenario for the City of Cape Town‚Äôs predicted population growth and distribution in 2016.	sports or leisure	The district and community parks, sport facilities could promote physical and mental health. The community centres could promote social cohesion.	Current facilities in the city of cape town may be used to promote leisure physical activities among residents.	Not reported	Not reported	N/A	2007, 2016	2009, 2010	2010	Green, C	CSIR Built Environment (South Africa)	N/A	South Africa	South Africa	#NAME?	- CSIR - University of Utrecht‚Äôs Department of Geographical Science - transport engineers of the city of Cape Town	South Africa	Other (it is a secondary quantitative research)	#NAME?	A fixed space designated for the activity e.g a swimming pool, car park	Both (e.g. open streets events can be attended individually and in groups)	They happen in an adhoc fashion e.g people play football there at any time of the day	healthy cities	N/A	N/A	N/A	N/A	N/A	N/A	N/A	N/A	N/A	N/A	N/A	N/A	Academic Organization Research Institute	University of Utrecht‚Äôs Department of Geographical Science - transport engineers of the city of Cape Town	Education, Engineering	Not specified	#NAME?	#NAME?	Education, Governance	The City of Cape Town requested for the project to contribute to the development of better living environments in Cape Town.	South Africa	Cape Town
49830	Caldwell 2008	Understanding leisure-related program effects by using process data in the HealthWise South Africa project	The article examined Leisure-related program effects using process data in the Health wise of Cape Town, South Africa. The paper addressed only one outcome of a complex, multi-outcome, multi-cohort study with potentially seven waves of data collected on the first cohort alone and able to highlighted and illustrated some of the issues related to linking process and outcome data with this first coh…	sports or leisure	Health Wise Motivation training	Sexual behavior and substance misuse could be used to promote health in the future.			Support for this research provided by the National Institute of Drug Abuse (NIDA; DA017629, DA10075,DA017491).	2004-2008	February 2004 and will end in October 2008	2010	Caldwell, L	Pennsylvania State University	lindac@psu.edu.	United States of America	Norway	Academic organizations e.g. Pennsylvania State University, University of the Western Cape, University of Cape Town, University of Bergen ‚óè Research Institute/Centre e.g. National Institute on Drug Abuse	HealthWise South Africa	Cape Town, South Africa.	Schools	It is an educational area	A fixed space designated for the activity e.g a swimming pool, car park	As part of a group	Other:
49623	Munien 2015	Conceptualisaton and use of green spaces in peri-urban communites: Experiences from Inanda, KwaZulu-Natal, South Africa	The study aimed to examine the use of green spaces in poor communities and their potential for sustaining livelihood, heath and for conservation. This study indicated that local community members use green spaces for a range of recreational and livelihood purposes such as relaxation, hiking, biking, playing sport. hence, the socio-economic benefits of green spaces	park	Improved mental and physical health and well-being	Ecological spaces could be used in promoting ecotourism, livelihood, leisure, and recreational values for local communities.	An environment with limited green urban spaces could lead to increased levels of pollution	Safety, pollution and security concerns	Durban Research Action Partnership for Biodiversity, Climate and People Research Group and the Environmental Protection, Climate Control Department	2015	2015	2015	Munien, S	Discipline of Geography and Environmental Sciences, School of Agriculture, University of KwaZulu-Natal (South Africa).	munien@ukzn.ac.za	South Africa	South Africa	Academic organizations, community groups,	Discipline of Geography and Environmental Sciences, School of Agriculture, University of KwaZulu-Natal, Inanda community	South Africa	Gardens and parks	It is a residential area	A fixed space designated for the activity e.g a swimming pool, car park	Both (e.g. open streets events can be attended individually and in groups)	They happen in an adhoc fashion e.g people play football there at any time of the day	Healthy cities, right to the city, physical activity, community cohesion	Academic organizations, Community	Discipline of Geography and Environmental Sciences, School of Agriculture, University of KwaZulu-Natal	Education	To conserve the biologically diverse site and reduce impacts of climate change and provide spaces with aesthetic and recreational value	Academic organization, Research Institute/Centre, Government	Durban Research Action Partnership for Biodiversity, Climate and People Research Group and the Environmental Protection, Climate Control Department	Health, Environment, Governance, Education	To increase investment in conservation and mitigation programmes, particularly across KwaZulu-Natal which houses high levels of biodiversity and poverty	Academic organizations, Research Institute/Centre, Local non-profit organization	Discipline of Geography and Environmental Sciences, School of Agriculture, University of KwaZulu-Natal, Durban Research Action Partnership for Biodiversity, Climate and People Research Group and the Environmental Protection, Climate Control Department	Education, Health, Environment, Governance	To promote ecotourism activities	Academic organizations, Community group	Discipline of Geography and Environmental Sciences, School of Agriculture, University of KwaZulu-Natal, Inanda Community	Education, governance	Green spaces are associated with positive impacts on health and well-being, hence one of the reason for evaluation	Academic organizations, Research Institute/Centre, Local non-profit organization, community groups	Discipline of Geography and Environmental Sciences, School of Agriculture, University of KwaZulu-Natal, Durban Research Action Partnership for Biodiversity, Climate and People Research Group and the Environmental Protection, Climate Control Department, Inanda community	Health, Environment, Governance, Education, Governance	High levels of abject poverty and limited capacity to adapt to the impacts of climate change.	South Africa	KwaZulu-Natal	Inanda
49492	Brady 2002	Letting girls play: The Mathare Youth Sports Association's football program for girls	While MYSA has a long way to go in achieving gender equity, it has learned firsthand how sports can be a vehicle for social development and for the transformation of gender norms. MYSA has demonstrated that sports can help boys and girls develop new skills, consolidate friendships, and break down social and gender barriers to personal achievement	sports or leisure	physical activity and social cohesion, gender equality	promotion of HIV/AIDS education, educational and service programmes	Exposure to pollution,	sport injury	Gates and Turner Foundations, the Cabot Family Charitable Trust, and the Population Council	N/A	N/A	2002	Brady, M	Gender, Family, and Development program, Population Council, New York	pubinfo@popcouncil.org	United States of America	Nairobi, Kenya.	N/A	N/A	Kenya	Sport and recreation clubs	N/A	A fixed space designated for the activity e.g a swimming pool, car park	Both (e.g. open streets events can be attended individually and in groups)	They happen in an scheduled fashion e.g a coach leads a group to run there at a fixed time of the morning, an open street event scheduled on the road at set times of the week/month	healthy cities	International non-profit, government, community groups	Gender, Family, and Development program, Population Council - New York and Kenya	nonprofit	N/A	international, regional and local non-profits	Gates and Turner Foundations, the Cabot Family Charitable Trust, and the Population Council	nonprofits	N/A	International non-profit, government, community groups	Gender, Family, and Development program, Population Council - New York and Kenya	nonprofits	N/A	International non-profit, government, community groups	Gender, Family, and Development program, Population Council - New York and Kenya	non profits	N/A	N/A	N/A	N/A	N/A	Kenya	Nairobi	Mathare Community
49490	Clark 2006	An adolescent-targeted HIV prevention project using African professional soccer players as role models and educators in Bulawayo, Zimbabwe	This study examined the use of professional soccer players to teach HIV related contents to adolescents in primary schools. The results showed that students in intervention classrooms demonstrated significant increases in knowledge and attitudes using pre-, immediately post- and five-month post-intervention surveys.	sports or leisure	Teaching adolescents about HIV to help in the prevention of these diseases in sexually active adolescents.	This teaching can be used to teach the prevention of other STI's as well as enhance knowledge of other communicable diseases.	HIV infection in adolescents	Other STI such as Syphilis, Chlamydia and Gonorrhea	William and Melinda Gates Foundation.	Non mentioned	Not mentioned	2006		University of California, San Francisco, (USA)	toclark@psg.ucsf.edu	USA, Zimbabwe	USA	Academic organizations, Local non-profit organization	Primary schools in Zimbabwe	Zimbabwe	Schools	It is an educational area	A fixed space designated for the activity e.g a swimming pool, car park	As part of a group	They happen in an adhoc fashion e.g people play football there at any time of the day	The desire to develop novel approaches to combat the HIV pandemic	International non-profit organisation	University of California, Grassroots Soccer, San Francisco Department of Public Health	Healthcare	Not reported	International non-profit organisation	William and Melinda Gates Foundation	Health	Non	Academic organizations, Local non-profit organization, Government	Grassroots Soccer	Health, Governance,	Non	Academic organizations, Government	University of California, Grassroots Soccer	Health, Governance	Non	Academic organizations, Government, Local non-profit organization	University of California, Grassroots Soccer, San Francisco Department of Public Health,	Academia, Governance	The high rates of HIV in adolescents	Zimbabwe	Bulawayo	Not menstioned
49487	Fuller 2011	11 for Health, a football-based health education programme for children: A two-cohort study in Mauritius and Zimbabwe	The study demonstrated that it was possible to achieve significant increases in children‚Äôs knowledge for health by implementing the ‚Äò11 for Health‚Äô programme in a school-based setting in collaboration with Football Associations and non- government organisation. The idea of this study is to implement FIFA based program as part of health education for children as a way to promote health and w…	sports or leisure	A school based sporting program could promote physical activity, improve health and wellbeing of young school children.	Whenever there is a sporting activity, there is always a presence trade, food franchising and sales of other sporting gears, health test centers and games village. If harnessed properly such activity or environment can be used to promote sport tourism.	There is no health risk mentioned most activity were made to support the quality of life of young children.	Not applicable to this study.	F√©d√©ration Internationale de Football Association	2010	2010	2011	Fuller, CW	FIFA-Medical Assessment and Research Centre, Zurich (Switzerland)	colin.fuller@f-marc.com	Switzerland	Switzerland	Academic organizations, Research Institute/Centre, Schools, Non-government organization	FIFA-Medical Assessment and Research Centre, Mauritius Football Association, Mauritius, Ministry of Youth and Sport Grassroot Soccer incorporated	Mauritius, Zimbabwe	Schools	Institutional	A fixed space designated for the activity e.g a swimming pool, car park	Both (e.g. open streets events can be attended individually and in groups)	They happen in an scheduled fashion e.g a coach leads a group to run there at a fixed time of the morning, an open street event scheduled on the road at set times of the week/month	Physical and mental wellbeing, health equity, physical activity, health promotion	Academic organizations, Research Institute/Centre, Schools, Non-government organization	FIFA-Medical Assessment and Research Centre, Mauritius Football Association, Mauritius, Ministry of Youth and Sport Grassroot Soccer incorporated	FIFA-Medical Assessment and Research Centre is from the Football and health sector, Mauritius Football Association-Football sector Ministry of Youth and Sport- Youth development sector Grassroot Soccer incorporated-Football sector	No	Football Association	F√©d√©ration Internationale de Football Association (FIFA)	Football	FIFA awarded the fund for the ‚Äò11 for Health‚Äô programme in the two countries because they have different socioeconomic and health standards (Mauritius and Zimbabwe)	- Research Institute/Centre : FIFA - Ananda Vuddamalay (Mauritius Football Association). - Jaikishen Ramkurrun (Mauritius Institute of Education) in Mauritius. - Matt Streng and Mthokozisi Ndiweni (Grassroot Soccer) in Zimbabwe - Individuals: Teachers and Coaches.	- Research Institute/Centre : FIFA - Ananda Vuddamalay (Mauritius Football Association). - Jaikishen Ramkurrun (Mauritius Institute of Education) in Mauritius. - Matt Streng and Mthokozisi Ndiweni (Grassroot Soccer) in Zimbabwe - Individuals: Teachers and Coaches.	Football (Sport), Health, Education, youth development	No	Academic organizations, Research Institute/Centre, Schools, Non-government organization	FIFA-Medical Assessment and Research Centre Mauritius Football Association-Football sector Ministry of Youth and Sport Grassroot Soccer incorporated	Football, health, Youth development	health assessment of the respondents was included in the survey	Academic organizations, Research Institute/Centre, Schools, Non-government organization	- Research Institute/Centre : FIFA - Ananda Vuddamalay (Mauritius Football Association). - Jaikishen Ramkurrun (Mauritius Institute of Education) in Mauritius. - Matt Streng and Mthokozisi Ndiweni (Grassroot Soccer) in Zimbabwe	Football, health, Youth development	No	Mauritius, Zimbabwe	Bulawayo, Zimbabwe.	not mentioned
49481	Khan 2010	Using Football for HIV/AIDS Prevention in Africa	Football is a tool that can be used to reduce the spread of HIV through sustained behaviour change, especially through skills, resilience, self-esteem risk awareness, decision making and positive and social behaviours	sports or leisure	Football can be used to test for HIV/AIDS	Football can be a focal point for the delivery of a range of social services important for the prevention of HI	HIV/AIDS ae the most significant public health challenge on the African continent with around 14 million people losing one or both of their parents due to this epidemic	Football is an excellent platform for transmitting prevention messages through media	Not mentioned	Not mentioned	2010	2010	Khan, N	CSI+	Not reported	Not reported	no last author	Research Institute Community groups	Altus-sport Coaching for hope Footballers for life Grassroots soccer Kick4life Lovelife Mathare youth sports association NAWALife Trust Play Soccer Right to Play SEDYEL-South East District Youth Empowerment League Targeted AIDS Interventions Vijana Amani Pamoja Whizzkids United Kicking AIDS out! Steerfootballworld	South Africa, Zimbabwe, Zambia, Lesotho, Kenya, Namibia, Senegal, Ghana, Cameroon, Malawi, Botswana, Uganda	Outdoor (Fields)	Public space used for recreational activities (Football)	A fixed space designated for the activity e.g a swimming pool, car park			Health equity		Coxswain Social Investment Plus UNAIDS Altus-sport Coaching for hope Footballers for life Grassroots soccer Kick4life Lovelife Mathare youth sports association NAWALife Trust Play Soccer Right to Play SEDYEL-South East District Youth Empowerment League Targeted AIDS Interventions Vijana Amani Pamoja Whizzkids United Kicking AIDS out! Steerfootballworld	Health Education Sports (Football) Governance						Research Institute Community groups Individuals (sports coaches and educators)	Coxswain Social Investment Plus UNAIDS Altus-sport Coaching for hope Footballers for life Grassroots soccer Kick4life Lovelife Mathare youth sports association NAWALife Trust Play Soccer Right to Play SEDYEL-South East District Youth Empowerment League Targeted AIDS Interventions Vijana Amani Pamoja Whizzkids United Kicking AIDS out! Steerfootballworld	Health Education Sports (Football) Governance		Research Institute Community groups Individuals (sports coaches and educators)	Coxswain Social Investment Plus UNAIDS Altus-sport Coaching for hope Footballers for life Grassroots soccer Kick4life Lovelife Mathare youth sports association NAWALife Trust Play Soccer Right to Play SEDYEL-South East District Youth Empowerment League Targeted AIDS Interventions Vijana Amani Pamoja Whizzkids United Kicking AIDS out! Steerfootballworld	Health Education Sports (Football) Governance		Research Institute Community groups Individuals (sports coaches and educators)	Coxswain Social Investment Plus UNAIDS Altus-sport Coaching for hope Footballers for life Grassroots soccer Kick4life Lovelife Mathare youth sports association NAWALife Trust Play Soccer Right to Play SEDYEL-South East District Youth Empowerment League Targeted AIDS Interventions Vijana Amani Pamoja Whizzkids United Kicking AIDS out! Steerfootballworld	Health Education Sports (Football) Governance		South Africa, Zimbabwe, Zambia, Lesotho, Kenya, Namibia, Senegal, Ghana, Cameroon, Malawi, Botswana, Uganda
49368	B√©nit-Gbaffou 2009	The shadow of 2010: Democracy and displacement in the Greater Ellis Park Development Project	The chapter first gives an overview of the housing and land strategy within the regeneration project around Ellis Park (in the context of the broader inner-city strategy),showing that there is only very limited (and recent) attention paid to lower-income residents. Organising a tournament can be challenging & various factors need to be considered to do so	park	The FIFA world cup 2010 South African was an international event where people played soccer and joined soccer games.	people coming in on the stadiums to watch the football match and the players playing	huge traffics potential violence and abuse.	over crowding may lead to accidents and assaults	FIFA	2006		2009	Benit-Gbaffou	Human Science Research council, HSRC	not provided	South Africa	no last author	Private sector	Center for Built Environment Studies, Institute of Social and Economic Research, University of Witwatersrand, Development Bank South Africa, south African city network	South Africa	stadiums	a large stadium	A fixed space designated for the activity e.g a swimming pool, car park	Both (e.g. open streets events can be attended individually and in groups)	They happen in an adhoc fashion e.g people play football there at any time of the day	economic interest	mostly private and national government.	Development Bank South Africa, south African city network	Ministry of Sport and Culture and tourism	the tournament was set up to generate income and exercise during the event	FIFA, Government, Development Bank South Africa, south African city network	FIFA, Development Bank South Africa, south African city network	governance, sports, culture, tourism	not mentioned	government and corporate bodies	FIFA	sports	NA	NA	NA	NA	NA	government, private	government, FIFA, corporate, Development Bank South Africa, south African city network	governance, sport, tourism	urban development and reduction in unemployment.	South Africa	Cape town, Durban, Johannesburg, manguang, mbaomba, nelson mandela bay, polokwane, pretoria, rustenburg	Ellis Park
49165	Webb 2000	Food-gardens and nutrition: Three Southern African case studies	The study is a review of findings from the literature on the link between urban agriculture and food security. It questions the links assumed to exist between food gardens and higher nutritional levels.Of the three case studies underconsideration, two suggest that the links in questioncannot be established. The positive claims made byone of them have been shown to be problematical.The fact that l…	garden	Urban agriculture could promote physical activity, and healthy living and improve household nutritional status	Urban agriculture could be harnessed to improve food security and household nutrition	Risk of an unbalanced diet	Cash income at the expense of home consumption	not reported	not reported	not reported	2000	Webb, NL	Vista University (South Africa)	Email not provided	South Africa	no last author	Academic organization	Garden owners	South Africa, Zimbabwe	Gardens	It is a residential area	A fixed space designated for the activity e.g a swimming pool, car park	Individually	They happen in an adhoc fashion e.g people play football there at any time of the day	Healthy living and cities	Academic organization	Not reported	Not reported	Improved nutritional level and food security	Academic organization	Not reported	Not reported	Not reported	Academic organization	Not reported	Not reported	not reported	Academic organization	Not reported	Not reported	Not reported	Academic organization	Not reported	Not reported	Food insecurity and high rate of malnutrition	South Africa, Zimbabwe	Not reported	Not reported
48750	Botcheva 2004	Grassroot Soccer Foundation: HIV/AIDS Education Program: An Intervention in Zimbabwe	The Grassroot Soccer Foundation trained adult soccer players to deliver a two week pilot education program to promote awareness and understanding of HIV/AIDS in 7th grade students. The program facilitated advice on how to protect students from transmission, seek advice and support, and interact with peers who have the disease. Of the 3,000 students and nine schools that completed the program, a s…	sports or leisure	To promote awareness and understanding of HIV/AIDS, in order to educate 7th grade students on how to protect themselves from transmission, seek advice and support, and interact with peers who have the disease.	Improved knowledge may be relayed to school mates, friends and family members, thus improving their knowledge and subsequent reduced transmission rates.	None.	the risk of contracting HIV/AIDS which negatively skews their health needs in the community for good.	Grassroots Soccer Foundation (GRSF) and the Childrens' Health Council	2003 (including baseline data collection and 5 month follow-up)	2003 (over a period of 5 months)	2004	Botcheva, L	The Children‚Äôs Health Council Outcomes Research Consulting Service (USA)	Not stated	Zimbabwe	United States	International non-profit organisation (Grassroot Soccer Foundation) and Research Centre (The Children‚Äôs Health Council Outcomes Research Consulting Service).	Grassroot Soccer Foundation	Zimbabwe	4 schools (classroom based and possibly outdoor space for warm-up games) in Bulawayo, Zimbabwe and private homes (e.g. homework assignments).	Educational area, residential area (for homework assignments).	A fixed space designated for the activity e.g a swimming pool, car park	As part of a group	They happen in an scheduled fashion e.g a coach leads a group to run there at a fixed time of the morning, an open street event scheduled on the road at set times of the week/month	Prevention of HIV/AIDS in the young Zimbabweans and limit the spread of the virus.	Research Institute/Centre and Individuals, international non-profit	Grassroot Soccer Foundation (GRSF), 4 famous soccer players.	Educational, health	This program was set up to advice and train youths on the risk of contracting HIV/AIDS and how to prevent contracting the virus, increase their awareness on the available community services with regards and to understand the negative attitudes associated with the virus.	Funding information not specifically mentioned but presumably an International non-profit organisation and Research Centre.	Grassroot Soccer Foundation, The Children‚Äôs Health Council Outcomes Research Consulting Service.	Health sector, social	this project was carried out in order to increase their awareness on the available community services with regards and to understand the negative attitudes associated with the virus.	International non-profit organisation and Research Centre, educators	Grassroot Soccer Foundation, The Children‚Äôs Health Council Outcomes Research Consulting Service.	health, social	increase understanding of HIV/AIDS for self protection, decrease stigma toward people living with HIV/AIDS, increase open communication between peers and family, decrease HIV risk behavior for the community, increase dialogue and sense of support.	International non-profit organisation and Research Centre, educators	Grassroot Soccer Foundation, The Children‚Äôs Health Council Outcomes Research Consulting Service.	Health sector, social	The participants understanding was evaluated on increased understanding of HIV/AIDS for self protection, decreased stigma toward people living with HIV/AIDS, increased open communication between peers and family, decreased HIV risk behavior for the community, increased dialogue and sense of support.	International non-profit organisation and Research Centre, academic	Grassroot Soccer Foundation, The Children‚Äôs Health Council Outcomes Research Consulting Service.	Health sector.	decrease stigma toward people living with HIV/AIDS, increase open communication between peers and family, decrease HIV risk behavior for the community, increase dialogue and sense of support in the community	Zimbabwe	Bulawayo	Bulawayo
48741	Crabbe 2000	A Sporting Chance?: Using sport to tackle drug use and crime	This study is a review of literature to understand sports, drug and crime nexus.	sports or leisure	sports as means to reduce drug addiction and promote healthy living.		sport can be crucial to the social and personal development of young people	drug abuse leads to voilence, crimes		2000-2001		2009	Crabbe, T	Sheffield Hallam University, UK	t.j.crabbe@shu.ac.uk	UK		private sector	Calton Athletic	England	in sport and recreation clubs	it is an educational area	A fixed space designated for the activity e.g a swimming pool, car park	As part of a group	They happen in an scheduled fashion e.g a coach leads a group to run there at a fixed time of the morning, an open street event scheduled on the road at set times of the week/month	healthy cities					Local NGOs	Single Regenration Budget (SRB), 'From Offending Emploment															london
48213	Kanosvamhira 2019	The organisation of urban agriculture in Cape Town, South Africa: A social capital perspective	It examines the state of linkages among urban farmers and various supporting organizations of urban agriculture.	garden	Urban agriculture is a tool to counter poverty and has the potential to promote healthy living.		Not reported	The issue of land insecurity	The German Federal Ministry for Agriculture and Food(BLE) and the German Federal Agency for Food and Agriculture (BLE).	not applicable	not applicable	2019			kanostk1@gmail.com	South Africa	no last author	Academic organization	not applicable	South Africa	Community gardens	It is a residential area	A fixed space designated for the activity e.g a swimming pool, car park	Individually	They happen in an adhoc fashion e.g people play football there at any time of the day	healthy cities, community cohesion and physical activities	Academic organization	None	None	Food security, job creation, and income generation.	International non profit organization, academic organization	The German Federal Ministry for Agriculture and Food(BLE) and the German Federal Agency for Food and Agriculture (BLE).	Agriculture	Not reported	Academic organization	None	None	Not reported	Academic organization	None	None	Not reported	Academic organization	None	None	Increasing unemploy-ment levels and failure of the economic sector to absorb the unemployed encouraged the city to employ urban agriculture as an intervention strategy to generate jobs and counter poverty.		Not reported	Cape town
48118	Uys 2016	Impact of a South African school-based intervention, HealthKick, on fitness correlates	The study seeked to assess the impact of a whole-of-school health promotion pro_x0002_gram targeting healthy eating and physi_x0002_cal activity on physical fitness levels, and physical activity-related knowledge, atti_x0002_tudes and behavior of primary school chil_x0002_dren	sports or leisure	Regular physical activity during childhood is associated with improvements in physiological and psychological health	In_x0002_creased physical fitness (both cardiorespiratory fitness and muscular fitness) can reduce body fatness	Physical inactivity and poor physical fitness are risk factors that can lead to premature mortality among adults	people with low fitness level have higher risk of becoming overweight	World Diabetes Foundation	2009-2011	2009-2011	2016	Uys, M	University of Cape Town (South Africa)	monika.uys@hotmail.com	South Africa	South Africa	Academic organizations, schools, Research Institute	University of Cape Town, South African Medical Research Council (SAMRC), HealthKick	South Africa	Schools	It is an educational area	A fixed space designated for the activity e.g a swimming pool, car park	Both (e.g. open streets events can be attended individually and in groups)	They happen in an scheduled fashion e.g a coach leads a group to run there at a fixed time of the morning, an open street event scheduled on the road at set times of the week/month	physical and mental wellbeing, health equity, physical activity	Academic organizations, schools, Research Institute	University of Cape Town, South African Medical Research Council (SAMRC), HealthKick	Education/Research, Health, Fitness	The Healthkick was set up out of the need for physical activity (and nutrition promotion) in schools	International non-profit organization	World Diabetes Foundation	Health	Schools have been identified as an important setting for health interventions as they ap_x0002_pear to have better success rates through the incorporation of a nutrition-based curriculum by trained teachers	Academic organizations, schools, Research Institute, International non-profit organization, individuals (principals of schools)	University of Cape Town, Medical Research Council (SAMRC), HealthKick, World Diabetes Foundation	Education/Research, Health, Fitness	Schools can help ground students in this which ultimately leads to a relevant behavioral change	Academic organizations, schools, Research Institute, International non-profit organization, individuals (principals of schools)	University of Cape Town, Medical Research Council (SAMRC), HealthKick	Education/Research, Health, Fitness	Nutrition was included in the evaluation of physical activity	Academic organizations, schools, Research Institute, International non-profit organization, individuals (principals of schools)	University of Cape Town, Medical Research Council (SAMRC), principals of schools	Education/Research, Health, Fitness	Principals expressed the need for a health promotion program to be implemented in the school	South Africa	South Africa	South Africa
45033	Abichou 2008	Evaluation of recreational nature of the Ennahli park (Tunisia)	stressing the importance of natural asset in the park and their economic values	park	Public urban park to promote health and the monetary value to non tangible assets of a park	Encouraging people to visit the park and promoting the socioeconomic values of the park	Devaluation of the park and less care for maintenance.	park users could contract disease due to devaluation of the park and poor maintenance	NA	not given	not given	2008	Hanane A	Universit√© Montpellier 1 UFR Sciences Economiques, France.	email not provided	Tunisia	France	Academic organizations; Universit√© Montpellier 1 UFR Sciences Economiques, France.	Data collected from the park registry regarding visits	Tunisia	recreational park	It's a recreational park people visit for leisure	A fixed space designated for the activity e.g a swimming pool, car park	Both (e.g. open streets events can be attended individually and in groups)	Other:	(economic value of park)the importance of the monetary values of assets of the park that visitors enjoy without knowing the cost	NA	NA	NA	NA	Universit√© Montpellier 1 UFR Sciences Economiques, France.	Ecole Sup√©rieure d‚ÄôAgriculture de Mograne, Tunisie	Agriculture	green space and clean air	Academic organization	Ecole Sup√©rieure d‚ÄôAgriculture de Mograne, Tunisie	Agriculture	construct a demand function for the park visitors by assuming the existence of fixed offer of goods and services	Academic organizations	Ecole Sup√©rieure d‚ÄôAgriculture de Mograne, Tunisie.	Agriculture	construct a demand function for the park visitors by assuming the existence of fixed offer of goods and services	NA	NA	NA	NA	Tunisia	Ennahli	Ennahli
43935	Thompson 2011	Reimagining Surf City: surfing and the making of the post-apartheid beach in South Africa	However, there is a persistence of race at the post-apartheid beach as surfing as a sporting lifestyle undergoes transformation. In seeking to understand the effect of the apartheid past on the present, this article reviews sources from within surfing culture and available secondary literature to explore the apartheid beach. It highlights the shift to racial inclusivity in the waves and the chall…	beach	Surfing sports could be used to promote physical and mental health	N/A	Water Pollution,	N/A	Stellenbosch University	N/A	N/A	2011	Thompson, G	Department of History, Stellenbosch University (South Africa)	glen@glt.co.za	South Africa	no last author	Academic organisations	N/A	South Africa	Beaches	Other - beach	A fixed space designated for the activity e.g a swimming pool, car park	Both (e.g. open streets events can be attended individually and in groups)	They happen in an adhoc fashion e.g people play football there at any time of the day	right to the city	N/A	N/A	N/A	N/A	N/A	N/A	N/A	N/A	N/A	N/A	N/A	N/A	N/A	N/A	N/A	N/A	N/A	N/A	N/A	N/A	South Africa	N/A	N/A
38852	Barau 2013	Socio-ecological systems and biodiversity conservation in African city: Insights from Kano Emir's Palace gardens	The paper reveals that the palace gardens offer an avenue for intersection of a wide range of ecological and cultural activities. These include biodiversity conservation, recreation, security and surveillance, climate hazards proofing, and sacred dimensions. The findings of this study show that it is possible to address challenges confronting Africa‚Äôs urban biodiversity through the combination …	garden	green space for mental health and physical activity	intersection of ecological and cultural activities		n/a	NR	2010	2010	2013	Barau, AS	Department of Urban and Regional Planning, Universiti Teknologi Malaysia, 81310 Johor Bahru, Johor, Malaysia	aliyubarau1@yahoo.co.uk	Malaysia	Malaysia	Academic organizations - Universiti Teknologi Malaysia; Other - Google Earth	fieldwork, image interpretation, oral interviews and personal communications	Nigeria	Other - palace gardens	Other - it is a recreational area	A fixed space designated for the activity e.g a swimming pool, car park	Both (e.g. open streets events can be attended individually and in groups)	They happen in an adhoc fashion e.g people play football there at any time of the day	community cohesion, physical activity, public participation, right to the city	N/A	N/A	N/A	N/A	N/A	N/A	N/A	N/A	N/A	N/A	N/A	N/A	N/A	N/A	N/A	N/A	N/A	N/A	N/A	N/A	Nigeria	Kano	Kano City
36071	Omondi 2017	The role of urban-based agriculture on food security: Kenyan case studies	This study estimated levels of engagement in urban agriculture in medium-sized towns of Thika and Kisumu and highlighted different types of agricultural commodities produced within urban and rural realms, their uses, and income contribution as well as their relevance for food security.	garden	urban agriculture could promote healthy eating among urban dwellers, It could also promote social cohesion among farmers within the towns, own food production could improve nutrition and food security.	current urban agricultural practices may be used to encourage urban farming in other towns/cities in Kenya, the farming techniques could be harnessed to promote new modern farming mechanisms to encourage healthy food consumption, the farming practices could encourage positive changes in urban food policies that will promote more livable environments and healthy eating, the use of the food produce…	Exposure of the crops to polluted/contaminated sewer water (both open and closed) due to the irrigation practice chosen by the households. This can cause human health risks. The use of sewer water to produce vegetables poses health risks to consumers of these vegetables, because some of them are eaten raw as salads or semi-cooked.	The use of pollutedwater for farming may increase the exposure of farmers to faecal contamination.	The Swedish Research Council (VR) and the Swedish Research Council for Environment, Agricultural Sciences and Spatial Planning(Formas)	2013, 2015 - 2016	2013	2017	Omondi, S O	University of Nairobi (Kenya), Lund University (Sweden),	onyisam316@yahoo.com	Kenya	Sweden	Academic organisation e.g. University of Nairobi , Kenya; Lund University, Lund, Sweden. Non profit organisation e.g. The Swedish Research Council (VR) and the Swedish Research Council for Environment, Agricultural Sciences and Spatial Planning, Urban farmers, Urban-based Rural farmers	#NAME?	Kenya, Ghana and Uganda	#NAME?	It is a residential area with farming environment	A fixed space designated for the activity e.g a swimming pool, car park	Both (e.g. open streets events can be attended individually and in groups)	They happen in an adhoc fashion e.g people play football there at any time of the day	Food security	Academic organisation e.g. University of Nairobi , Kenya; Lund University, Lund, Sweden. Non profit organisation e.g. The Swedish Research Council (VR) and the Swedish Research Council for Environment, Agricultural Sciences and Spatial Planning, Urban farmers, Urban-based Rural farmers	Urban households in Kisumu and Kisumu towns, Kenya	Ministry of Agriculture,Academic organisation e.g. University of Nairobi , Kenya; Lund University, Lund, Sweden. Non profit organisation e.g. The Swedish Research Council (VR) and the Swedish Research Council for Environment, Agricultural Sciences and Spatial Planning, Urban farmers, Urban-based Rural farmers	The urban households engaged in urban agriculture to improve their food security, reducing their dependence on purchased food thereby increasing access to healthy food and to enhance agricultural practices.	households	Urban households in Kisumu and Kisumu towns, Kenya	households	Not reported	households	Urban households in Kisumu and Kisumu towns, Kenya	households	Not reported	agriculture, community, environment,	Academic organisation e.g. University of Nairobi , Kenya; Lund University, Lund, Sweden. Non profit organisation e.g. The Swedish Research Council (VR) and the Swedish Research Council for Environment, Agricultural Sciences and Spatial Planning, Urban farmers, Urban-based Rural farmers	agriculture, community, environment,			Environment, Agriculture, Governance	Environment, Agriculture, Governance	The study was conducted to understand environmental, social, and economic challenges and prospects under changing global and demographic realities, with a focus on urban agriculture.	Kenya	Kisumu, Kenya; Thika in Kiambu county
34699	Wesselow 2019	"Who Needs Money if You Got Hands, if You Got Plants" Forming Community Resilience in Two Urban Gardening Networks in South Africa	In urban areas social networks are often fragmented and diverse, and building community resilience is a challenge. However, by adopting a non-hierarchical approach (whereby 'leaders' possess key qualities that maximise social cohesion, maintain motivation and create trust), community groups can thrive by installing a sense of ownership and capacity building in it's members. Furthermore, by having…	garden	Two community gardening networks in South Africa enable residents to grow their own vegetables and learn new skills and ideas, thus promoting physical activity, social cohesion and healthy eating.	Growing food in urban gardens can create social network structures that improve community socio-ecological resilience. These local clusters can create a decentralised network and a redundant leadership structure. Also, gardening is quite a bit of exercise!	None specified.	Nothing obvious.	Federal Ministry of Education and Research (BMBF)	~2019 (based on the Kos in die Karoo [KidK] gardening network starting in 2017 and the Kos en Fynbos [KeF] starting in 2013 and the researchers stating they were 2 and 6 years old in the paper).	The KeF gardening network has been running since 2013 and the KidK gardening network has been running 2017.	2019	Wesselow, M.	Universit√§t Oldenburg (Germany), Nelson Mandela University (South Africa).	maren.wesselow@uol.de	Germany.	South Africa.	Academic organisations, Community Groups	Universit√§t Oldenburg, Nelson Mandela University, KeF and KidK gardening networks.	South Africa.	#NAME?	residential and educational area	A fixed space designated for the activity e.g a swimming pool, car park	Both (e.g. open streets events can be attended individually and in groups)	They happen in an adhoc fashion e.g people play football there at any time of the day	empowering people to grow their own food, improve nutrition (healthy food for poor people), teaching them greater self-reliance, deal with consequences of climate change, share knowledge, organic environmental agriculture, build community and solidarity, social networks	individual ( a local doctor), academic organisations, community groups	Universit√§t Oldenburg, Nelson Mandela University, KeF and KidK gardening networks.	Education, voluntary.	Supporting residents to grow their own produce in private yards and gardens enables them to make use of their own resources, as well as providing tips on how to make compost and save water and electricity, miniseries environmental impact of food production, deal with climate change	Academic organisation, Research institute, Non-government organisation	Universit√§t Oldenburg, Nelson Mandela University, BMBF funding agency, Muncipality, Department of Agriculture.	Education, research.	None specified.	Academic institutions, community groups.	Universit√§t Oldenburg, Nelson Mandela University, KeF and KidK gardening networks.	Education, voluntary.	Use of organic agricultural ideas to reduce environmental damage and risks of the industrial food system.	Academic institutions	Universit√§t Oldenburg, Nelson Mandela University	Education	None specified.	Academic organisation, Research institute, Government, Non-government organisation, community groups, local non-profit organisation, other.	Universit√§t Oldenburg, Nelson Mandela University, KeF and KidK gardening networks, Muncipality, Department of Agriculture, Garden Route Botanical Garden, Local newspaper.	Education, community groups, voluntary, private, media.	Droughts due to climate change. The original instigator of the KeF group was a local doctor in the city of George who wanted to increase access to fresh and nutritious food by encouraging local people to grow their own organic vegetables. Some of the KeF coordinators also set up the KidK network 4 years later.	South Africa.	Western Cape	city of George, town of Van Wyksdorp
22098	Beintema 1991	Management of the Djoudj National Park in Senegal	If the park is no longer considered as a resource stolen from,and lost for the people, and if there is awareness that the conditions for living next to a park (or more generally, in a healthy environment) are better than elsewhere, the Djoudj could set an example for other wetlands.	park	In the new plan fish ponds will be created north of the park, and grazing will be allowed, this will stop the green oasis in the region	The new policy could help in improving the resident's condition of living, it could help them increase what they benefit from tourism and also provide employment.	Exposure to pollution	Exposure to pollution			Not provided	1991	Beintema, A.J	Research institute for Nature management	Not provided	The Netherlands	Not provided	Not provided	Not provided	Senegal	Park		A fixed space designated for the activity e.g a swimming pool, car park	As part of a group	They happen in an adhoc fashion e.g people play football there at any time of the day	Healthy cities	Research institute	The Research Institute for Nature Management	The Research Institute for Nature Management	Healthy cities				Not provided	Not provided	Not provided	Not provided	Not provided				Not provided	Not provided	Not provided	Not provided	Not provided	Senegal	Northern Biffeche	north east of St-Louis
18616	Reuther 2006	Competition for the use of public open space in low-income urban areas: The economic potential of urban gardening in Khayelitsha, Cape Town	This paper explores the economic performance of existing urban agriculture in Khayelitsha and the potential for dedicating public open space to this activity.	garden	This micro-scale agriculture enables the very poor to supplement their diet, reduce depen-dency on bought food and gain social capital through shared effort, and improve the nutritional value of the food consumed.	Recreational potential and aesthetics of green gardens, ecological services to cities, environmental education, social empowerment such as the increased self-esteem a thriving and productive garden provides, and social interaction and the strengthening of community ties.	poverty, unemployment and harsh environmental conditions	harsh environmental conditions due to the ecological nature of the area	Not reported	Not reported	Not reported	2005	Reuther, S	University of Cape Town (South Africa)	not provided	South Africa	South Africa	Academic organization	A comparison of the Fermont et al. (1998) and Fleming (2003) studies.	South Africa	Vacant land	It is a residential area	A fixed space designated for the activity e.g a swimming pool, car park	Individually	They happen in an adhoc fashion e.g people play football there at any time of the day	community cohesion, healthy cities, and physical activity.	Academic organization	not reported	not reported	Farming on the edges of Khayelitsha might not be viable as it could pose to alternative uses of land e.g for housing, ecological corridors, stormwater management, nature areas and reserves	Academic organization	not reported	none	not reported	Academic organization	None	none	social support facilities and available open space	Academic organization	none	none	not reported	Academic organization	None	None	the community requested the project because of the high rates of poverty and unemployment	South Africa	Cape town	Khayelitsha
18589	Simelane 2006	Reflections on the relationships between communities and conservation areas of South Africa: The case of five South African national parks	This study evaluated the relationship between communities near national parks and far from them. It revealed that most communities have limited ecological knowledge and understanding of resources occurring within the parks. People within these communities rate relationships with their neighbouring parks as relatively poor. Despite this, these communities are keen to support the conservation and m…	park	Wild fruits found in the national parks have the potential to improve the nutritional health of communities around the national parks.	The collection of wild fruits and vegetables in the national parks may improve the health of communities.	Non	Unguided visits to national parks may lead to attacks by wild animals such as Lions. Furthermore, sourcing of meat by communities in the national parks may lead to game rangers shooting and killing the perpetrators.	South African National Parks	Not stated	Not stated	2006	Simelane, TS	South African National Parks, Nelson Mandela Metropolitan University (South Africa), Centre for African Conservation Ecology, Department of Zoology (South Africa), South African National Parks (South Africa)	saenvironet@ananzi.co.za	South Africa	South Africa	Academic organizations, Government	Addo Elephant National Park (AENP), Mountain Zebra National Park (MZNP), Golden Gate Highlands National Park (GGHNP), Karoo National Park (KRNP) and Vaalbos National Park (VNP).	South Africa	National parks	It's a national park	A fixed space designated for the activity e.g a swimming pool, car park	Individually	They happen in an adhoc fashion e.g people play football there at any time of the day	Community cohesion	Academic organizations, Government	South African National Parks	Ministry of Tourism	Non	Academic organizations, Government	South African National Parks, Centre for African Conservation Ecology, Department of Zoology, Nelson Mandela Metropolitan University	Governance, Conservation	Non	Academic organizations, Government	South African National Parks, Centre for African Conservation Ecology, Department of Zoology, Nelson Mandela Metropolitan University	Governance, Conservation	Governance, Conservation	Academic organizations, Government	South African National Parks, Centre for African Conservation Ecology, Department of Zoology, Nelson Mandela Metropolitan University	Governance, Conservation	Conservation of the national parks	Academic organizations, Government	South African National Parks, Centre for African Conservation Ecology, Department of Zoology, Nelson Mandela Metropolitan University	Governance, Conservation	Not stated	South Africa	Eastern Cape province,	Port Elizabeth,
18015	Freidberg 2001	Gardening on the edge: The social conditions of unsustainability on an African urban periphery	Environmental changes accompanying urban growth in Africa often threaten the natural resource base of the surrounding close-settled zones; Changing ecological conditions combined with structural adjustment austerity tend trying survival of periurban settlers both physically and socially;	garden	Community vegetable gardening which promotes healthy vegetable production	Production and commercialization of garden vegetables is a physical activity that requires movement (which is a physical activity that promotes healthy living); Healthy vegetables produced for healthy nutrition and improved food security.	Not reported	Exposure to dust when gardening in the dry season, vending may involve risk for exposure to violence and traffic injury.	project was funded by grants from the Fulbright Program, the National Science Foundation, and the Rocca Family Foundation for AfricanStudies	2000	Not reported	2001	Freidberg S. E	Dartmouth College, Hanover, New Hampshire, United States of America	freidberg@dartmouth.edu	United States of America	No last author	Village elders for historical information on the villages themselves; community members, women retailers, and wholesalers;	Gardening community of Sakaby and Dogona of Bobo-Dioulasso, Burkina Faso	Burkina Faso	Gardening villages	Agricultultural area Residential area	A fixed space designated for the activity e.g a swimming pool, car park	Individually	They happen in an adhoc fashion e.g people play football there at any time of the day	Community cohesion; physical activity; public participation	Dartmouth College, Hanover, New Hampshire, United States of America	Freidberg Sussane; Mahir Saul; Michael Watts; Gillian Hart; and Jesse Ribot	Academia	The gardening community emerged as an attempt to ensure food security at the household level and also generate income by commercializing proceeds as well; improve environmental conservation	Freidberg S. E.; Fulbright Program; National Science Foundation, and the Rocca Family Foundation for African Studies	Freidberg S. E.; Fulbright Program; National Science Foundation, and the Rocca Family Foundation for African Studies	Academics; governance, NGO	Not reported	Dartmouth College, Hanover, New Hampshire, United States of America	Fulbright Program, the National Science Foundation, and the Rocca Family Foundation for African Studies	gardening	Project resources sourced locally from the community in order to save cost and the environment from exploitation	Dartmouth College, HAnover, New Hampshire; Fulbright Program, the National Science Foundation, and the Rocca Family Foundation for African Studies	Freidberg S. E; Mahir Saul; Michael Watts, Gillian Hart, and Jesse Ribot	Academics, Governance	Opportunities offered by the city may mean that environmental conservation is not a top priority for many people who live on the urban periphery either.	Fulbright Program, the National Science Foundation, and the Rocca Family Foundation for African studies	Freidberg Sussane; Mahir Saul; Michael Watts; Gillian Hart; and Jesse Ribot		i. The project is necessitated by the need for sustainable food production that favors the environment. ii. Opportunities offered by the city may mean that environmental conservation is not a top priority for many people who live on the urban periphery either.	Burkina Faso	Bobo-Dioulasso	Sakaby and Dogona gardening communities of Bobo-Dioulasso, Burkina Faso
16602	Gunter 2011	Stadium upgrades as local economic development: The fallacy of the Ellis Park Sports Precinct upgrade as LED	Local economic development are key components of the development strategy of South Africa. It seeks to combine local governments and community-based groups committed to finding sustainable ways to meet their social, economic and material needs and thus improve the quality of their lives. This strategy is meant to be enhanced with the FIFA World Cup been played in South Africa. Hence, the study en…	sports or leisure	Stadium upgrade has the potential to encourage physical activity	New infrastructure at the stadium can be used to promote safe walking from venue to venue	Exposure to crime	Proximity to derelict buildings increases one's vulnerability to crime	Department of Geography and Environmental Management (University of Johannesburg)	2010	2010	2011	Gunter, A	Department of Geography and Environmental Management ,University of Johannesburg (South Africa) and School of Arts ,Monash (South Africa)	ashley.gunter@arts.monash.edu	South Africa	No last author	Academic organizations, Research Institute/Centre, individuals	City of Johannesburg, users of the Ellis Park Sports Precinct	South Africa	Ellis Park Sports Precinct	Recreational area	A fixed space designated for the activity e.g a swimming pool, car park	Both (e.g. open streets events can be attended individually and in groups)	They happen in an adhoc fashion e.g people play football there at any time of the day	Economic and social development	Academic organizations	Department of Geography and Environmental Management (University of Johannesburg)	Education						Academic organizations	Department of Geography and Environmental Management (University of Johannesburg)	Education		Academic organizations, individuals	Department of Geography and Environmental Management (University of Johannesburg)	Education		Academic organizations, indiviudals	Department of Geography and Environmental Management (University of Johannesburg)	Education, governance		South Africa	Johannesburg	Ellis park precint
15103	Cubizolles 2015	Sport and social cohesion in a provincial town in South Africa: The case of a tourism project for aid and social development through football	The 2010 Football World Cup in South Africa was seen as a great opportunity to promote sport and tourism and improve the reputation of the country. An example was the development of a football tourism building within the area of Kayamandi, Stellenbosch (70 km from Cape Town). Intended to generate infrastructure, training, jobs and tourism, as well as improving social cohesion and removing racial …	sports or leisure	The tourism project was intended to celebrate football in Africa (ahead of the 2010 World Cup), improve the image of Africa, boost the local economy (of Kayamandi) and help urban development. However, the project only served to harm social relationships between African and Coloured footballers.	The project could be used to improve the relationship between African and Coloured footballers, but it would need to be managed and developed effectively.	None specified.	Further damaging of relationships between communities, increasing risk of conflict?	No specific grant from any funding agency in the public, commercial or not-for-profit sectors.	April 2008, May 2009, June 2010, September 2010 , 2011 (two week visits per date).	April 2008, May 2009, June 2010, September 2010 , 2011 (two week visits per date).	2015	Cubizolles, S.	University of Reunion Island (Reunion Island, France).	sylvain.cubizolles@univ-reunion.fr				Stellenbosch Local Football Association (SLFA) South African Football Association (SAFA) the Kayamandi economic tourism corridor (KETC) archives The Stellenbosch Local Football Association (SLFA) African and Coloured footballers Football clubs (Mighty 5 Star, Mighty Peace, Newtons, Spes Bona, Jamestowns, Idas Valley Homestay, Sparkling Star club) Articles (the newspaper published by the municipal…	South Africa.	In stadiums, sport and recreation clubs (although the location of the interviews was not specified).	Recreational area	A fixed space designated for the activity e.g a swimming pool, car park	Both (e.g. open streets events can be attended individually and in groups)	They happen in an scheduled fashion e.g a coach leads a group to run there at a fixed time of the morning, an open street event scheduled on the road at set times of the week/month	The project was expected to leave a 'hard' legacy, generating infrastructure, training, jobs and tourism, as well as a 'soft legacy' which would improve social cohesion and remove racial and economic exclusions of apartheid.	Academic organisation.	University of Reunion Island (Reunion Island, France).	Education.	None specified.	Presumably just the academic organisation as no specific grant from any funding agency in the public, commercial or not-for-profit sectors was used.	University of Reunion Island (Reunion Island, France).	Education.	None specified.	Academic institution	University of Reunion Island (Reunion Island, France).	Education.	None specified.	Academic organisation.	University of Reunion Island (Reunion Island, France).	Education.	None specified.	Academic organisation, Government, Local non-profit organisation, sporting associations	University of Reunion Island (Reunion Island, France), KETC, SLFA, Department of Environmental Affairs and Tourism (DEAT), African National Congress (ANC), Kayamandi Urban Renewal programme (KUR), Stellenbosch Local Football Association	Education, Governance, Non-profit, Tourism, sport	Racism in football in Stellenbosch is what necessitated the research	South Africa	Western Cape	Kayamandi, Stellenbosch
14624	Koloba 2014	Factors and challenges associated with participation in community sport in Eldorado Park, Johannesburg, South Africa	This is a study aimed at identifying possible factors and challenges that may influence participation in community sports in Eldorado Park, Johannesburg. The study used semi-structured interviews and thematic analysis and interviewed 15 community members who were involved in the organisation and support of community sport. The main factors which negatively impacted community participation in spor…	sports or leisure	Exercise has proven health benefits, Team sports may improve mental health, Reduced drug and alcohol consumption reduces the adverse health outcomes associated with these substances	Community action may promote social cohesion	Not reported	A large gathering of young mean with criminal histories may cause them to exacerbate their negative behaviours	North-West University, Vanderbijlpark	Not reported	Not reported	2014	Koloba HA	North-West University, Vanderbijlpark	habofanwe.koloba@nwu.ac.za, habofanwek@gmail.com	South Africa	South Africa	Academic organizations, Community groups or their representatives	North-West University, Eldorado Park Community Member	South Africa	In residences or community associations (not specified)	Residential area (not specified)	A fixed space designated for the activity e.g a swimming pool, car park	Individually	They happen in an scheduled fashion e.g a coach leads a group to run there at a fixed time of the morning, an open street event scheduled on the road at set times of the week/month	Participation in community sport activities can reduce exclusion, develop positive community network and relationship and create opportunities for social inclusion	Academic organizations	North-West University	Economics	Not reported	Academic organizations	North-West University	Economics	Not reported	Academic organizations, Community groups or their representatives	North-West University, Eldorado Park Community Member	Economic, Community	Not reported	Academic organizations, Community groups or their representatives	North-West University, Eldorado Park Community Member, Participants themselves	Economics, Community	Not reported	Academic organizations, Community groups or their representatives	North-West University, Eldorado Park Community Member	Economics, Community	The community requested this project because of the high rates of crime and substance abuse in the community	South Africa	Gauteng Province	Johannesburg
14074	Tembo 2013	Conceptualising and implementing two community gardening projects on the Cape Flats, Cape Town	Community gardening can potentially increase physical activity, and social interaction and producing own nutritious produce can increase mental well being. The gardeners reported better mental health, healthier eating, a (very modest) increase in income, improved social interaction and increased physical activity. However, the researchers did not explicitly measure these outcomes and felt the evi…	garden	Community gardening can potentially increase physical activity, and social interaction and producing own nutritious produce can increase mental well being.	The medium to long term intended benefits of community gardening (i.e. improved household food security, self-reliance, increased sales from produce, job creation and poverty alleviation) are all potentially viable, but the evidence is mixed and often these hard outcomes are difficult to study. Physical activity. Recreation for older women who no longer have full time jobs	None specified.	Nothing obvious.	1st author is a Masters student so presumably self-funded or funded by the University of Cape Town. The community garden project is supported by a non-governmental organisation called Abalimi Bezekhaya which in turn is supported by many different sponsors and organizations, which can be found here: http://abalimibezekhaya.org.za/resources/network-partners/.	2009	The Fezeka and Scaga gardening projects began in 1999 and 1997 respectively. The 1st author first became involved in the projects in 2009, and presumably that is approximately when the data collection took place.	2013	Tembo, R.	University of Cape Town, South Africa.	johann.louw@uct.ac.za	South Africa.	South Africa.	Academic organisation, non-governmental organisation (NGO), community groups.	University of Cape Town, Abalimi Bezekhaya (staff, website, programme records, newsletters, registers, informal reports), Fezeka and Scaga community gardeners.	South Africa	Community / private gardens.	Residential.	A fixed space designated for the activity e.g a swimming pool, car park	Both (e.g. open streets events can be attended individually and in groups)	They happen in an adhoc fashion e.g people play football there at any time of the day	Community Gardens were initially set up (by the NGO Abalimi Bezekhaya) in the Cape Metropolitan Area to reduce malnutrition and poverty in urban poor communities. The two community gardens under study (Fezeka and Scaga) were set-up to provide food for their households. Consequently (although not actually reported) community gardening can potentially offer the following benefits: improved health (…	NGO, Community group	Abalimi Bezekhaya, Siyazama Community Allotment Gardening Association	Non-profit, voluntary.	None specified.	Academic organisation, NGO	University of Cape Town (funding the research), Abalimi Bezekhaya (funding the community gardens)	Education, non-profit	None specified.	Academic organisation, NGO, community groups	University of Cape Town, Abalimi Bezekhaya, Community gardeners/individuals.	Education, non-profit, voluntary	None specified.	Academic organisations	University of Cape Town (current paper), University of Cape Town & University of Stellenbosch (previously evaluated Abalimi Bezekhaya).	Education	None specified.	Academic organisation, NGO, community groups	University of Cape Town, Abalimi Bezekhaya, Harvest of Hope, Community gardeners/individuals.	Education, non-profit, voluntary	None specified.	South Africa.	Western Cape	Gugulethu and Macassar, Khayelitsha (both suburbs of Cape Town)
14070	Ruysenaar 2013	Reconsidering the 'Letsema Principle' and the Role of Community Gardens in Food Security: Evidence from Gauteng, South Africa	The aim of the paper was to examine the impact of an urban agriculture-based programme implemented (community gardens) for the poorest of the poor	garden	Urban agriculture could promote healthy eating	Urban agriculture can be used to promote the growth of healthy foods	exposure to famine/food insecurity	Failure to practice urban agriculture can lead to famine	Not reported			2012	Ruysenaar, S	University of Edinburgh (Scotland)	sruysenaar@gmail.com	Scotland	No last uthor	Academic organizations, Community	The University of Edinburgh, community beneficiary	South Africa	Gardens, communities	other- open space/recreation	A fixed space designated for the activity e.g a swimming pool, car park	Both (e.g. open streets events can be attended individually and in groups)	They happen in an scheduled fashion e.g a coach leads a group to run there at a fixed time of the morning, an open street event scheduled on the road at set times of the week/month	food security	Academic organizations, research institute,	University of Edinburgh, Gauteng Department of Agriculture, Conservation and Environ_x0002_ment‚Äôs (GDACEs), Wits Commercial Enterprises	Education, Agriculture, enterprise	The gardens were created for food security	Not reported	Not reported			Academic organization, research institute	University of Edinburgh, Gauteng Department of Agriculture, Conservation and Environ_x0002_ment‚Äôs (GDACEs), Wits Commercial Enterprises	education, agriculture, enterprise		Academic organization, research institute	University of Edinburgh, Gauteng Department of Agriculture, Conservation and Environ_x0002_ment‚Äôs (GDACEs), Wits Commercial Enterprises	education, agriculture, enterprise		Academic organization, research institute	University of Edinburgh, Gauteng Department of Agriculture, Conservation and Environ_x0002_ment‚Äôs (GDACEs), Wits Commercial Enterprises	education, agriculture, enterprise	The community has been beneficiaries of such intervention, hence food insecurity was a challenge.	South Africa	Gauteng	Gauteng
12890	Laranjeira 2017	Mafalala Walking Tour: Identity and Cultural Immersion at the Core of Maputo City	The Mafalala Walking Tour projects was set up by some group of tourism students and a IVERCA, a community based organisation for the purpose of providing a new way of managing their cultural heritage which eventually will improve self esteem and self knowledge. the project used participatory methodologies that involved willing residents and at the end of the project, more residents were willing t…	leisure	The multicultural and historic nature of the article encourages physical activity, social development and improves local identity	Creation of a tourist centre that is affordable for all could promote social cohesion, physical, and mental health.	none	A community based tourist centre could pose as avenue for violence.	IVERCA (A community based organisation)	2009-2015	2009-2015	2017	Laranjeira, R	Resource and Research Center of the Highere Institute of Arts and Culture (Mozambique), Associacao IVERCA Turismo, Cultura e Meio ambiente (Mozambique)	email not provided	Mozambique	Mozambique	Tourist students; Mafalala residents, IVERCA (Community based organisation)		Mozambique	Markets, Squares, residences, streets, roadsides	it is an educational and residential area	An appropriated space e.g in the middle of the road	Both (e.g. open streets events can be attended individually and in groups)	They happen in an adhoc fashion e.g people play football there at any time of the day	The project was intended to help the local community develop self-esteem, self-knowledge and a sense of belonging to Mafalala,which was perceived as underprivileged	Research institute; tourism students; community based organisation; community residents	research institute; community based organisation; tourism students	researchers from research institute; tourism students from education; community based organisation from local profit organisation	none	Local non profit organisation eg IVERCA	IVERCA	Local non profit organisation		Resource and Research Center(CER) of the Higher Institute of Arts and Culture,Mozambique; IVERCA,a local community based organisation; tourism students and community residents	Resource and Research Center(CER) of the Higher Institute of Arts and Culture,Mozambique; IVERCA,a local community based organisation; tourism students and community residents	Research institute;education; non profit organisation		Resource and Research Center(CER) of the Higher Institute of Arts and Culture,Mozambique; IVERCA,a local community based organisation; tourism students and community residents	Research Institute; non profit organisation; education	Research institute; Education ; Non profit organisation		Tourism students; IVERCA; Research Institute	Tourism students; IVERCA; Research Institute	education; nonprofit organisation; research institue	The project was developed by IVERCA, a Community Based Organisation (CBO) formed in 2009 by tourism students, intended to promote, raise awareness of and preserve the local cultural heritage by connecting it to tourism businesses in order to provide job opportunities for the youth and women and improve the standard of living within the community.	Mozambique	Maputo	Mafalala
12645	Donaldson 2016	Access to the urban national park in Cape Town: Where urban and natural environment meet	Access to TMNP is discussed within its urban metropolitan context and the role Table Mountain has played in Capetonians representations of the mountain through different erase the colonial, apartheid and post-apartheid. The formidable challenge to the park management, with visitor numbers of around 3 million annually, is to provide a high-quality recreational and tourist experience without compro…	park	The maintenance of the Table Mountain National Park in Cape Town area to serve as a high quality recreational site for tourist and South Africans.	opportunity for leisure physical activity, relaxation to enhance mental health.	none explicitly but race and socioeconomic inequalities explicitly	psychological non inclusion felt by the people of color and the hesitancy to visit the part due to the mental trauma of feeling of exclusion from apartheid.	not given	2007-2008	2007-2008	2016	Donaldson R	Department of Geography and Environmental Studies, Stellenbosch University (South Africa); Universite Paris X Nanterre, Paris, (France); L‚ÄôInstitut de recherche pour le developpement (IRD), Montpellier (France); Department of Anthropology and Sociology, University of Stellenbosch (South Africa)	rdonaldson@sun.ac.za	South Africa	South Africa	Academic organizations, Research Institute/Centre	Visitors to the Park	South Africa	urban national park	transitory, visiting at random	A fixed space designated for the activity e.g a swimming pool, car park	Both (e.g. open streets events can be attended individually and in groups)	They happen in an adhoc fashion e.g people play football there at any time of the day	the nature and the use of the park, the history and the discrimination post apartheid and the future of the park, right to the city, public participation	Academic organizations, Research Institute/Centre	Department of Geography and Environmental Studies, Stellenbosch University, South Africa, L‚ÄôInstitut de recherche pour le developpement (IRD), Montpellier, France, Universite de Paris X Nanterre, Paris, France Department of Anthropology and Sociology, University of Stellenbosch, South Africa	Tourism	diversity in the use of a part	Academic organizations	Authors	Tourism and governance	Park future relevance, meaning and protection	Academic organizations, Research Institute/Centre	Department of Geography and Environmental Studies, Stellenbosch University, South Africa, L‚ÄôInstitut de recherche pour le developpement (IRD), Montpellier, France, Universite de Paris X Nanterre, Paris, France Department of Anthropology and Sociology, University of Stellenbosch, South Africa	Tourism, governance and political ethnic considerations.	The future meaning and use of the urban national park	Academic organizations	Department of Geography and Environmental Studies, Stellenbosch University, South Africa, L‚ÄôInstitut de recherche pour le developpement (IRD), Montpellier, France, Universite de Paris X Nanterre, Paris, France Department of Anthropology and Sociology, University of Stellenbosch, South Africa	governance	economic assessment of the relevance of the park and usual visitors in relationship to wealth.	Academic organizations	Department of Geography and Environmental Studies, Stellenbosch University, South Africa,	Governance and economy	the economic impact of the park on the population and the natural environment.	SOuth Africa	Cape Town	Cape Town area
11928	Pentz 2020	Global dance education connecting communities in Accra, Ghana and Kuwait City, Kuwait: tap(ing) to togetherness through a community collaborative program	The study centers on a program called the Top To Togetherness which started in USA and move to Ghana and Kuwait. Tap To Togetherness was created as a way to make a difference in the lives of families increases entertainment, it can bring people together	sports or leisure	Tap dance sessions helps to promote family relationship and movement and it improves body coordination and movement	Tap dancing could serve as a major means of keeping fit , especially the older ones while still bonding with their families	Not mentioned	None	Not mentioned	2016- 2019	Not provided	2020	Pentz, JL	Kansas State University (USA)	jpentz@ksu.edu	USA	No last Author	Community groups or their representatives	Residents and participants of the program	Ghana, Kuwait	Recreational clubs and village school	An educational area	A fixed space designated for the activity e.g a swimming pool, car park	As part of a group	They happen in an scheduled fashion e.g a coach leads a group to run there at a fixed time of the morning, an open street event scheduled on the road at set times of the week/month	community cohesion, physical activity, public participation	Private sector, individuals	Dagra Music center, Drama therapist	Entertainment	The sessions will help to improve body movements and coordination and help to identify sensory needs of children and ways to meet these needs	Not mentioned	Not mentioned	Not mentioned	Not mentioned	Private sector , individuals	Dagra Music center , drama therapist	Entertainment and arts		Community groups representatives and authors	Author , feedback from participants of the session	Entertainment	Not mentioned	Not mentioned	Bernard Woma, (Master of the Ghanaian Xylophone), Yaa Bekyore (Artistic Director of the Saakumu Dance Troupe and the Director of the Dagra Music Center), Joseph Kwasi Fiagbe,		Not mentioned	Ghana, Kuwait	Accra, Kuwait city	Not mentioned
11608	Mistry 2020	Production of Edibles and Use of Garden Waste in Domestic Gardens of a Middle-Class Suburb in Cape Town, South Africa	An under investigated impact of urbanisation is the decrease in green spaces like domestic gardens, which does not bode well for urban sustainability. Research was conducted in a suburb of Cape Town, South Africa to ascertain the degree to which residents use their garden spaces for the cultivation of edibles and to establish their management practices regarding garden waste. Social and environme…	garden	Production of fruit and vegetables within private gardens can provide healthy and nutritious food for personal consumption as well as an avenue for physical activity	Caring for homegrown produce can increase physical activity levels and promote mental health through working outdoors (i.e. Green Exercise)	Exposure to Pollution from improper waste disposal	Exposure to pollution from dust and other gardening injuries. Garden waste if not properly disposed will generate health hazards through environmental, water air pollution etc.	Routledge Taylor and Francis Group; Stellenbosch University, Stellenbosch, South Africa	Not specified but data for determining garden plot sizes was based on the City of Cape Town 2015 municipal valuation roll.	Not specified but data for determining garden plot sizes was based on the City of Cape Town 2015 municipal valuation roll.	2019	Mistry, A.	Stellenbosch University, South Africa	mspocter@sun.ac.za	South Africa	South Africa	Academic organization - Stellenbosch University, Stellenbosch, South Africa	Soneike community in Kuils river, Cape Town; City of Cape Town website; City of Cape Town Solid Waste Management Department; Department of Geography and Environmental Studies, Stellenbosch University	South Africa	Residential Community	Residential	A fixed space designated for the activity e.g a swimming pool, car park	Individually	They happen in an adhoc fashion e.g people play football there at any time of the day	Food Security; Waste management, sustainability	Individuals; Community of Soneike;	Not identified	Community	The gardening community was created to generate healthy food and improve nutrition amongst individuals	Individual gardeners; City of Cape Town via free composting resource	Residents	Not reported	Not reported	Individual gardeners; City of Cape Town Solid Waste Management Department;	Individual gardeners; City of Cape Town Solid Waste Management Department;	governance, Department of Agriculture, Solid waste Departmemnt; city council	Project resources to be sourced locally to minimize environmental imprint and conserve environment	Stellenbosch University, Stellenbosch, South Africa;	Individual gardeners; City of Cape Town Solid Waste Management Department; Stellenbosch University, Stellenbosch, South Africa	Individual gardeners; City of Cape Town Solid Waste Management Department; Stellenbosch University, Stellenbosch, South Africa	Not reported	Stellenbosch University, Stellenbosch, South Africa; Soneike community gardeners	Department of Geography and Environmental Studies, Stellenbosch University, City of Cape Town (CoCT), homeowners	Education / research, City Council, private	The project is needed because of demand for green spaces and healthy food requirement	South Africa	Western Cape	Soneike, a middle class suburb in the Kuils River
10857	Roberts 2018	Temporal dynamics and motivations for urban community food gardens in medium-sized towns of the Eastern Cape, South Africa	Urban agriculture is said to be increasing with global urbanization. However, there islittle examination of the temporal or spatial dynamics of urban agriculture. The study investigated thebenefits and challenges experienced by community gardeners in four towns in South Africa, alongwith GIS analysis of the number, area, and location of urban food community gardens over the lastthree decades. i. …	garden	community food gardens promote social cohesion amongst gardening groups; healthy food production and consumption and healthy lifestyle	Informal farm produce vending; Physical farming activity can promote physical well-being	Non food production will affect food availability and healthy living	Risk of injuries due to gardening practices	Rhodes University, Grahamstown 6140, South Africa; Sky Roberts; Charlie Shackleton; South African Research Chairs Initiative of the Department of Science and Technology and the National Research Foundation of South Africa	2018	1980s; 1990s, and 2000s	2018	Roberts S.	Dept of Environmental Science, Rhodes University, Grahamstown 6140, South Africa	c.shackleton@ru.ac.za;	South Africa	South Africa	Academic organisation e.g. Rhodes University, Grahamstown 6140, South Africa; Research institute e.g. South African Research Chairs Initiative of the Dept. of Science and Technology and the National Research Foundation of South Africa; community groups e.g.Four medium-sized, Eastern Cape towns, experiencing reasonably similar climates, were selectedfor this study, namely, Fort Beaufort, King Will…	Four medium-sized, Eastern Cape towns, experiencing reasonably similar climates, were selectedfor this study, namely, Fort Beaufort, King Williams Town, Butterworth and Mthatha	South Africa	Four medium-sized, Eastern Cape towns, experiencing reasonably similar climates, were selectedfor this study, namely, Fort Beaufort, King Williams Town, Butterworth and Mthatha	Food Gardens	A fixed space designated for the activity e.g a swimming pool, car park	Both (e.g. open streets events can be attended individually and in groups)	They happen in an scheduled fashion e.g a coach leads a group to run there at a fixed time of the morning, an open street event scheduled on the road at set times of the week/month	To explore the benefits and challenges experienced by community gardeners in four towns in South Africa, along with GIS analysis of the number, area, and location of urban food community gardens over the last three decades	Academic organisation e.g. Rhodes University, Grahamstown 6140, South Africa; Research institute e.g. South African Research Chairs Initiative of the Dept. of Science and Technology and the National Research Foundation of South Africa; community groups e.g.Four medium-sized, Eastern Cape towns, experiencing reasonably similar climates, were selectedfor this study, namely, Fort Beaufort, King Will…	Academic organisation e.g. Rhodes University, Grahamstown 6140, South Africa; Research institute e.g. South African Research Chairs Initiative of the Dept. of Science and Technology and the National Research Foundation of South Africa; Sky Roberts and Charlie Shackleton	Academic organisation e.g. Rhodes University, Grahamstown 6140, South Africa; Research institute e.g. South African Research Chairs Initiative of the Dept. of Science and Technology and the National Research Foundation of South Africa; Researchers: Sky Roberts and Charlie Shackleton	None, gardening groups were formed to provide cash; as a hobby; and as a need to provide food for their community.	Academic organisation e.g. Rhodes University, Grahamstown 6140, South Africa; Research institute e.g. South African Research Chairs Initiative of the Dept. of Science and Technology and the National Research Foundation of South Africa; community groups e.g.Four medium-sized, Eastern Cape towns, experiencing reasonably similar climates, were selectedfor this study, namely, Fort Beaufort, King Will…	Rhodes University, Grahamstown 6140, South Africa; Sky Roberts; Charlie Shackleton; South African Research Chairs Initiative of the Department of Science and Technology and the National Research Foundation of South Africa	Science, technology,	healthy lifestyles, urban agriculture/greening	Academic organisation e.g. Rhodes University, Grahamstown 6140, South Africa; Research institute e.g. South African Research Chairs Initiative of the Dept. of Science and Technology and the National Research Foundation of South Africa; community groups e.g.Four medium-sized, Eastern Cape towns, experiencing reasonably similar climates, were selectedfor this study, namely, Fort Beaufort, King Will…	Academic organisation e.g. Rhodes University, Grahamstown 6140, South Africa; Research institute e.g. South African Research Chairs Initiative of the Dept. of Science and Technology and the National Research Foundation of South Africa; community groups e.g.Four medium-sized, Eastern Cape towns, experiencing reasonably similar climates, were selectedfor this study, namely, Fort Beaufort, King Will…	Academic organisation e.g. Rhodes University, Grahamstown 6140, South Africa; Research institute e.g. South African Research Chairs Initiative of the Dept. of Science and Technology and the National Research Foundation of South Africa; community groups e.g.Four medium-sized, Eastern Cape towns, experiencing reasonably similar climates, were selectedfor this study, namely, Fort Beaufort, King Will…	Resources were sourced locally to minimize from road and air transport, as well improve quality of environment	Academic organisation e.g. Rhodes University, Grahamstown 6140, South Africa; Research institute e.g. South African Research Chairs Initiative of the Dept. of Science and Technology and the National Research Foundation of South Africa; community groups e.g.Four medium-sized, Eastern Cape towns, experiencing reasonably similar climates, were selectedfor this study, namely, Fort Beaufort, King Will…	Academic organisation e.g. Rhodes University, Grahamstown 6140, South Africa; Research institute e.g. South African Research Chairs Initiative of the Dept. of Science and Technology and the National Research Foundation of South Africa; community groups e.g.Four medium-sized, Eastern Cape towns, experiencing reasonably similar climates, were selectedfor this study, namely, Fort Beaufort, King Will…	Academic organisation e.g. Rhodes University, Grahamstown 6140, South Africa; Research institute e.g. South African Research Chairs Initiative of the Dept. of Science and Technology and the National Research Foundation of South Africa; community groups e.g.Four medium-sized, Eastern Cape towns, experiencing reasonably similar climates, were selectedfor this study, namely, Fort Beaufort, King Will…	The need for environmental conservation through improved greening (agriculture)	Academic organisation e.g. Rhodes University, Grahamstown 6140, South Africa; Research institute e.g. South African Research Chairs Initiative of the Dept. of Science and Technology and the National Research Foundation of South Africa; community groups e.g.Four medium-sized, Eastern Cape towns, experiencing reasonably similar climates, were selectedfor this study, namely, Fort Beaufort, King Will…	Academic organisation e.g. Rhodes University, Grahamstown 6140, South Africa; Research institute e.g. South African Research Chairs Initiative of the Dept. of Science and Technology and the National Research Foundation of South Africa; community groups e.g.Four medium-sized, Eastern Cape towns, experiencing reasonably similar climates, were selectedfor this study, namely, Fort Beaufort, King Will…	Academic organisation e.g. Rhodes University, Grahamstown 6140, South Africa; Research institute e.g. South African Research Chairs Initiative of the Dept. of Science and Technology and the National Research Foundation of South Africa; community groups e.g.Four medium-sized, Eastern Cape towns, experiencing reasonably similar climates, were selectedfor this study, namely, Fort Beaufort, King Will…	For healthy lifestyle	South Africa	Four medium-sized, Eastern Cape towns, experiencing reasonably similar climates, were selectedfor this study, namely, Fort Beaufort, King Williams Town, Butterworth and Mthatha	Four medium-sized, Eastern Cape towns, experiencing reasonably similar climates, were selectedfor this study, namely, Fort Beaufort, King Williams Town, Butterworth and Mthatha
10626	Mwakiwa 2018	Is community management of resources by urban households, feasible? Lessons from community gardens in Gweru, Zimbabwe	Despite the potential of urban agriculture to boost the local economy and alleviate food insecurity, many African countries are yet to integrate urban agriculture when planning land economic activities. This study set out to establish the factors that influenced participation in community gardens, a type of urban agriculture. The findings revealed that male-headed households; households with more…	garden	Establishment of and participation in community gardens can tackle food insecurity.	Increased participation in community gardening can promote healthy eating and social cohesion.		Each community garden is made up of 30 members from different socio-economic backgrounds and thus prone to conflicts. Theft of garden equipment and crops are also experienced by participants.				2018	Mwakiwa, E	University of Zimbabwe (Zimbabwe), Midlands State University (Zimbabwe)	emmanuelmakiwa@yahoo.co.uk	Zimbabwe	Zimbabwe	Government, community groups	City of Gweru, Ministry of Agriculture Department of Agricultural and Extension Services (Agritex), Gweru community	Zimbabwe	In residences or community associations, community gardens		A fixed space designated for the activity e.g a swimming pool, car park	Both (e.g. open streets events can be attended individually and in groups)	They happen in an scheduled fashion e.g a coach leads a group to run there at a fixed time of the morning, an open street event scheduled on the road at set times of the week/month	Public participation	Academic organisations	University of Zimbabwe, Midlands State University, Zimbabwe	Education	Food security.					Academic organisations	University of Zimbabwe, Midlands State University, Zimbabwe	Education		Academic organisations	University of Zimbabwe, Midlands State University, Zimbabwe	Education						Zimbabwe	Gweru
10577	Santos 2018	Fox Palaces: the playful occupation of a Johannesburg city park	This is a narrative account describing a pop-up play intervention in an inner-city park in South Africa. This was run by the Hummingbird Play Association. Public play provision is important in creating safe spaces for the developmental and cognitive development of children. This intervention faced many obstacles in finding a more permanent facility despite a number of powerful advocates such as U…	park	Play is a key aspect in the social and cognitive development of children	Adequate social and cognitive development of children and the transformation of parks into adventure play areas may result in these children engaging in less risky behaviour and substance abuse in the future	None mentioned	Children getting injured in the park, Children being exposed to pollution	University of the Free State South Africa, Humminburg Play Association	2015	2015	2018	Santos D	University of Free State South Africa	santosdb@ufs.ac.za	South Africa	South Africa	Community groups or their representatives, Academic organizations	Hummingbird Play Association, University of Free State	South Africa	City Park	Other: green space	An appropriated space e.g in the middle of the road	Both (e.g. open streets events can be attended individually and in groups)	They happen in an adhoc fashion e.g people play football there at any time of the day	Play is an important aspect of the developmental and cognitive development of children, many play opportunities for children in Johannesburg are unsafe, safe spaces to play should not be confined to malls or private property as this typically exacerbates the class divide.	Government , local non-profit organisation	National association of childcare workers , The humming bird play association, University of Free state	Voluntary, Academia	Healthier and better play spaces for children	Community groups or their representatives, Academic organizations	Hummingbird Play Association, University of Free State	Voluntary, Academia	None mentioned	Community groups or their representatives, Academic organizations	Hummingbird Play Association, University of Free State	Voluntary, Academia	Play sessions used mostly natural material: bamboo sticks, palm leaf cuttings, fabrics, scissors, wire and string	Community groups or their representatives, Academic organizations	Hummingbird Play Association, University of Free State	Voluntary, Academia	Although natural spaces such as forests can be used for play they are generally unsafe for children	Regional Non-Profit, Government, Community groups or their representatives, Academic organizations	UNICEF South Africa, Johannesburg City Parks and Zoo, Hummingbird Play Association, University of Free State	Charity, Civil, Voluntary, Academia	There is a need for this project within the community as children need safe and accessible spaces to promote play	South Africa	Gauteng province	Johannesburg
9703	Motamedi 2020	Doing a leisure activity because there is nothing else to do: related outcomes and intervention effects for adolescents.	This study examined whether a leisure-focused intervention, HealthWise, was related to reduced youth recreational drug use and delayed sexual debut by reducing how often youth participated in leisure activities because there was 'nothing else to do' (NED). HealthWise was compared to a no-intervention control for 5,610 high school students from 8th to 10th graders in townships near Cape Town, Sout…	sports or leisure	Participation in Health-Wise (a leisure-focused intervention) is helpful in reducing risky behaviours (e.g. early sexual activity and recreational drug use) in adolescents.	Information and advice learnt from the programme can be passed onto friends and family members.	Substance use and early sexual activity among friends and peer groups	Could focusing on risky behaviours during the study 'glamorise' them further in certain peer groups?	National Institute of Drug Abuse, Institute of Education Sciences	2004 -2008	2004 -2008	2020	Motamedi, M	Pennsylvania State University (USA), University of the Western Cape (South Africa)	momotamedi@ucsd.edu	US	South Africa	Academic organisations, research institute/centres	Department of Psychology, Pennsylvania State University, Department of Recreation, Park, and Tourism Management, Pennsylvania State University, Faculty of Community and Health Sciences, University of the Western Cape, Department of Human Development, Washington State University, Edna Bennett Pierce Prevention Research Center, Pennsylvania State University, Institute on drug abuse Institute of edu…	South Africa	The surveys took place in school settings, but relate to activities undertaken outside of school (e.g. going to parks, community and sports centres and vacant lots).	Educational, residential, dumpsite/waste area	An appropriated space e.g in the middle of the road	Both (e.g. open streets events can be attended individually and in groups)	They happen in an adhoc fashion e.g people play football there at any time of the day	HealthWise is intended to help young people avoid boredom and risky behaviours by intentionally choosing leisure activities for pleasure or as a means of achieving a goal. Such behaviours may be especially important for young people living in areas with limited healthy leisure opportunities and exposed to a high prevalence of peers engaging in risky behaviours.	Academic Organisations	Department of Psychology, Pennsylvania State University, Department of Recreation, Park, and Tourism Management, Pennsylvania State University, Faculty of Community and Health Sciences, University of the Western Cape, Department of Human Development, Washington State University, Edna Bennett Pierce Prevention Research Center, Pennsylvania State University, Department of Occupational Therapy, Univ…	Education (psychology, tourism, health, human development, occupational therapy)	None mentioned.	Research Institute/centre, International non-profit organisation	National Institute on Drug Abuse, Institute of Education Sciences	Health, Education, governance	None specified.	Academic organisations, research institute/centres	Department of Psychology, Pennsylvania State University, Department of Recreation, Park, and Tourism Management, Pennsylvania State University, Faculty of Community and Health Sciences, University of the Western Cape, Department of Human Development, Washington State University, Edna Bennett Pierce Prevention Research Center, Pennsylvania State University, Department of Occupational Therapy, Univ…	Education (psychology, tourism, health, human development, occupational therapy)	None specified.	Academic organisations	Department of Psychology, Pennsylvania State University, Department of Recreation, Park, and Tourism Management, Pennsylvania State University, Faculty of Community and Health Sciences, University of the Western Cape, Department of Human Development, Washington State University, Edna Bennett Pierce Prevention Research Center, Pennsylvania State University, Department of Occupational Therapy, Univ…	Education (psychology, tourism, health, human development, occupational therapy)	None specified.	Academic organisations, research institute/centres	Department of Psychology, Pennsylvania State University, Department of Recreation, Park, and Tourism Management, Pennsylvania State University, Faculty of Community and Health Sciences, University of the Western Cape, Department of Human Development, Washington State University, Edna Bennett Pierce Prevention Research Center, Pennsylvania State University, Department of Occupational Therapy, Univ…	Education (psychology, tourism, health, human development, occupational therapy)	None specified.	South Africa	Western Cape	Cape Town
9095	Draper 2016	"There's just something about this club. It's been my family." An analysis of the experiences of youth in a South African sport-for-development programme.	BCSS is a life skills programme designed to develop young people through the medium of soccer. Through semi-structured interview techniques young males described positive experiences of participating in the BCSS and reported benefits such as personal development and learning, increased confidence, greater self-belief, improved self-esteem, feeling part of a 'family', having a sense of safety and …	sports or leisure	Young males reported positive experiences of participating in the Buffalo City Soccer School (BCSS) and its perceived impact on their personal development. The benefits included feeling part of a 'family', a sense of safety and belonging and development of social relationships with coaches, life skills facilitators and friends.	Enhancing personal development within young people can really benefit them in adult life as they become more confident, more socially mature and develop key life skills such as improved communication.	None specified.	None.	Laureus Sport for Good Foundation	The BCSS was started in 2001 with an addition of a further life skills aspect in 2008, but the dates of the interviews was not specified.	The BCSS was started in 2001 with an addition of a further life skills aspect in 2008, but the dates of the interviews was not specified.	2016	Draper, CE	University of Cape Town (South Africa), Leeds Metropolitan University (UK).	catherine.draper@uct.ac.za	South Africa	United Kingdom	Academic organisations, Community Groups	University of Cape Town, Leeds Metropolitan University, coaches and players from the Buffalo City Soccer School.	South Africa	In sport and recreation clubs and in groups organised by trainers and coaches.	Educational and Recreational area	A fixed space designated for the activity e.g a swimming pool, car park	Both (e.g. open streets events can be attended individually and in groups)	They happen in an scheduled fashion e.g a coach leads a group to run there at a fixed time of the morning, an open street event scheduled on the road at set times of the week/month	A number of themes were addressed within the programme in order to provide the participants of the BCSS with key life skills. The themes were leadership, time management, problem solving, conflict management, health education, interpersonal skills, team work, decision-making, goal setting, self-confidence, values, prioritising, self-awareness and optimising education.	Academic organisations, International non-profit organisations	University of Cape Town, Leeds Metropolitan University, Laureus Sport for Good Foundation, Ubabalo (eAfrica Whole Life Coaching curriculum)	Education, non-profit.	None specified.	International non-profit organisation.	Laureus Sport for Good Foundation.	Non-profit, sports	None specified.	Academic organisations, Individuals, sports organisations	University of Cape Town, Leeds Metropolitan University, Soccer coaches and life skills facilitators.	Education, health, sport	None specified.	Academic organisations.	University of Cape Town, Leeds Metropolitan University.	Education.	None specified.	Academic organisations, International non-profit organisations, community groups.	University of Cape Town, Leeds Metropolitan University, Laureus Sport for Good Foundation, Ubabalo (eAfrica Whole Life Coaching curriculum), coaches and volunteers for the Buffalo soccer school staff programme.	Education, non-profit, voluntary.	The program was necessitated to boost the self efficacy of adolescents	South Africa	Eastern Cape Province	Buffalo Flats, East London.
6826	HabtamuTegen 2015	Establishment of model home garden for home consumption and income generation of poor and HIV victim women at Bahir Dar, Ethiopia.	Home gardens provide food security and can act as a source of income for poor households. This study aimed to establish model home gardens for households headed by poor women living with HIV through improved production practices and techniques. 5 households were selected and trained on how to establish a home garden and different vegetable growing techniques. Using the newly-learned techniques, t…	garden	Well established home gardens can increase the availability and consumption of healthy foods at both family and local community levels. The experience sharing program provided the opportunity for upcoming home garden owners to learn from the more experienced ones, promoting sustainability via using composted wastes to fertilise gardens, in the practice and in turn increasing healthy food consumpt…	Gardening is sometimes considered a form of exercise, and if scaled up, can promote physical activity in the local community. Home garden owners can also get together to share ideas and tips, which can increase social activity/cohesion. empowering the women through the model home garden could increase productivity and increase productivity and promote both physical and mental health	None	None	Amhara Regional Agricultural Research Institute (ARARI) and Rural Capacity Building Project.	2011 -2012	2011-2012	2015	Tegen, H	Adet Agricultural Research Center (Ethiopia), Agriculture Office of Bahir Dar city (Ethiopia)	habitt2006@yahoo.com	Ethiopia	Ethiopia	Research Institute/Centre, Government, International non-profit organisation, Local non-profit organization or civil society group.	model farmers, local extension agents and researchers via Adet Agricultural research centre	Ethiopia	Home gardens	It is a residential area.	A fixed space designated for the activity e.g a swimming pool, car park	Both (e.g. open streets events can be attended individually and in groups)	They happen in an scheduled fashion e.g a coach leads a group to run there at a fixed time of the morning, an open street event scheduled on the road at set times of the week/month	Healthy cities - physical and mental well-being	#NAME?	Adet Agricultural Research Center, Agriculture Office of Bahir Dar city	Adet Agricultural Research Center, is from agriculture Agriculture Office of Bahir Dar city is from agriculture, United States Agency for International Development (USAID) from international development, and Women Affairs Office from social service.	the model home gardens were established to contribute to the process of cleaning the city.	Research institute/center, government, International non-profit organisation, Local non-profit organisation or civil society group.	Amhara Regional Agricultural Research Institute (ARARI) and Rural Capacity Building Project	governance, agriculture,	Amhara Regional Agricultural Research Institute (ARARI) and Rural Capacity Building Project provided financial support to establish model home gardens thereby promoting organic production.	#NAME?	#NAME?	governance, agriculture,	The vegetable growing techniques (Gardening Shelves, Old Used Car Tier as Vegetable Growing Structure, FAITH Gardening Structure) adopted were established to maximize the efficiency of model home gardens both vertically and horizontally. Most especially, the composting of biodegradable household wastes to fertilize gardens plays an important role in the process of cleaning the city and it promote…	Research institute/centre, government, other (individual model farmers)	Adet Agricultural Research Center, Agriculture Office of Bahir Dar city.	Education, agriculture, governance	Not reported	Research Institute/Centre, Government.	Adet Agricultural Research Center, Agriculture Office of Bahir Dar city.	Education, agriculture, governance	not reported	Ethiopia	Amhara state	Bahir Dar city
4812	Caldwell 2010	Influencing adolescent leisure motivation: intervention effects of HealthWise South Africa.	A major public health concern in South Africa is risk behaviour among adolescents (i.e. drinking alcohol, taking recreational drugs and engaging in sexual intercourse). HealthWise is a risk prevention programme designed for schools and was shown to have a positive effect on motivation levels of adolescents within schools in the Cape Town area. Since positively influencing motivation levels has th…	leisure	Participating in a risk prevention programme (HealthWise) within school can have positive effects on motivation levels of adolescents, especially if the programme is delivered diligently.	Positively influencing motivation levels has the potential to improve health behaviour (and decrease risk behaviour) in adolescents.	None specified. On the contrary, participation in the scheme may help adolescents make more informed safer choices (i.e. reduce substance abuse, pregnancy and the transmission of STIs).	Nothing obvious.	National Institute of Health	2003-2005	2003-2005 (includes HealthWise teacher training).	2010	Caldwell, LL,	Pennsylvania State University (USA), University of Michigan (USA), Pennsylvania State University (USA), RTI International, University of the Western Cape (South Africa)	indac@psu.edu	United States, South Africa, Malaysia.	South Africa.	Academic organisations, Non profit research institute.	The Pennsylvania State University, University of Michigan, University of the Western Cape, Research Triangle Institute (RTI) International.	South Africa.	Classrooms within high schools in a peri-urban area near Cape Town.	Educational area.	A fixed space designated for the activity e.g a swimming pool, car park	Both (e.g. open streets events can be attended individually and in groups)	They happen in an scheduled fashion e.g a coach leads a group to run there at a fixed time of the morning, an open street event scheduled on the road at set times of the week/month	The self determination theory (SDT) applied to the current study allowed the researchers to assess the effect of different types of motivation on activities undertaken by adolescents during their leisure time (which can potentially have implications on their current and future health).	Academic organisations, Non profit research institute.	The Pennsylvania State University, University of Michigan, University of the Western Cape, Research Triangle Institute (RTI) International.	Private, Non-profit.	None specified.	Research institute	National Institute of Health	Public health	None specified.	Academic organizations, Research Institute/Centre	The Pennsylvania State University, University of Michigan, University of the Western Cape, RTI International, South Africa's Department of Education.	Education, Non-profit organization,	None specified.	Academic organizations, Research Institute/Centre	The Pennsylvania State University, University of Michigan, University of the Western Cape, Research Triangle Institute (RTI) International.	Education	None specified.	Academic organisations, Non profit research institute, Government.	Pennsylvania State University, University of Michigan, Pennsylvania State University, RTI International, University of the Western Cape, schools, teachers	Education, Health, Non-profit organization	The schools demanded it due to risk behavior among adolescents	South Africa	Western Cape	Cape Town
4779	Wills 2010	Growing or connecting? An urban food garden in Johannesburg.	The article talks about urban food gardening carried out by different NGOs made up of women ranging from 40-68 years with a focus to increase healthy eating habits in the community by cultivating fruits vegetables and herbs for minor ailments like HBP, cold, coughs, stomach upsets and other day to day conditions.	garden	a beneficial impact on health, the women themselves had learnt about herbs which could be used for minor ailments and obtaining them from the garden, with usage instructions, had enabled them to self-care for coughs, colds, high blood pressure, worry and stress, stomach upsets and other day-to-day conditions	objective of growing fruits and vegetables for the beneficiaries of their care and developing their own capacity for sustainable and healthy eating habits	None	Malnutrition and HIV/AIDS are closely interlinked disorders as both can cause or contribute to severe immune suppression	British Council	2008	2006	2009	Wills J, Chinemana F, Rudolph M	Institute of Primary Care and Public Health (United Kingdom), Institute of Primary Care and Public Health (United Kingdom), School of Public Health Sciences (Ghana)	willsj@lsbu.ac.uk	United Kingdom	South Africa	Academic organizations, Research Institute/Centre	University of Witwatersrand, Institute of Primary Care and Public Health	South Africa	Community Garden in central Johannesburg	Plot of land for the purpose of gardening - in the middle of Johannesburg	A fixed space designated for the activity e.g a swimming pool, car park	Both (e.g. open streets events can be attended individually and in groups)	They happen in an adhoc fashion e.g people play football there at any time of the day	Poor nutrition with limited fruit and vegetables, high incidence of HIV/AIDS which combined with poor nutrition can lead to severe immunosuppression, evaluation was to contribute to consensus building among NGOs about indicators for success	Local non-profit organization or civil society group, Community groups or their representatives	Food and Trees for Africa, Johannesburg City Parks, Project participants from ECDCs, Community University partnerships	Sustainability and Agriculture, Civil, Charity and Governance, Academia	The organic methods used in small scale sustainable agriculture are more environmentally friendly	Regional non-profit organization, International non-profit organisation	Food and Trees Africa, British Council	British Council	Food and trees Africa is an organisation who's aim is to address climate change. Activities include, planting trees to sequester carbon and raises public awareness about climate change.	Academic organization, regional non-profit organization	Food and Trees Africa, Johannesburg City Parks, University of Witswatersrand health promotion unit, community university partnerships, Early childhood development centers, egos providing home based care, two gardens, four studies who worked at the garden as part of a service learning initiative	Sustainability and Agriculture, Civil	Sustainability and reduced use of pesticides of the organic garden. Reduced use of plastic through packaging	Regional non-profit organization, international non-profit organisation, Academic organizations, Research Institute/Centre	Food and Trees Africa, Johannesburg City Parks, British Council, University of Witwatersrand, Institute of Primary Care and Public Health	Sustainability and Agriculture, Civil, Charity and Governance, Academia	How the project was set up was included in the evaluation	Regional non-profit organization, international non-profit organisation, Academic organizations, Research Institute/Centre	Food and Trees Africa, Johannesburg City Parks, British Council, University of Witwatersrand, Institute of Primary Care and Public Health	Sustainability and Agriculture, Civil, Charity and Governance, Academia, Health	HIV incidence in combination with malnutrition resulted in increased need in the community for access to better nutrition. Physical activity is beneficial for health. Gardens were used for training, research and skills development and therefore sustainable.	South Africa	Gauteng province	Johannesburg
4594	Kolbe-Alexander 2006	Effectiveness of a community based low intensity exercise program for older adults.	The paper assessed the effectiveness of a low intensity exercise intervention trial that was implemented in South African communities. The targets of the programme were older female adults who had been inactive for at least three months prior to the intervention. The results of the assessment reveals that the exercise intervention significantly improved dynamic balance and lower body strength, an…	sports or leisure	The low intensity exercises including the lower body exercises (straight leg raises, knee raises, alphabeth tracing, heel raises, and ankle circles) and upper body exercises (biceps curls, front and side arm raises, single arm and shoulder press and chest press) could used to promote physical health.	The seated relaxation classes or arts and crafts and sing-along activities may be used to promote both physical and psychological health including enhanced calmness, better focus, improved sleep, less stress, less emotional illnesses, sense of competence and greater self-esteem.	not reported	possible injury during exercise	MRC/UCT Research Unit for Exercise Science and Sports Medicine, Department of Medicine, University of Cape Town and Chronic Diseases of Lifestyle Unit, South Africa	2006	Dates not reported. The intervention implemented was for a period of 20 weeks.	2006	Kolbe-Alexander, TL	MRC/UCT Research Unit for Exercise Science and Sports Medicine, Department of Medicine, University of Cape Town and Chronic Diseases of Lifestyle Unit, South Africa	vlambert@sports.uct.ac.za	South Africa	South Africa	Academic organisations via community groups or their representatives e.g community dwelling females of three different community centres	MRC/UCT Research Unit for Exercise Science and Sports Medicine, Department of Medicine, University of Cape Town and Chronic Diseases of Lifestyle Unit, South Africa	South Africa	In sport and recreation clubs e.g the state subsidised luncheon and the social clubs	It is a recreational area	A fixed space designated for the activity e.g a swimming pool, car park	As part of a group	They happen in an scheduled fashion e.g a coach leads a group to run there at a fixed time of the morning, an open street event scheduled on the road at set times of the week/month	community cohesion, health equity, physical activity	Academic organizations	MRC/UCT Research Unit for Exercise Science and Sports Medicine, Department of Medicine, University of Cape Town and Chronic Diseases of Lifestyle Unit, South Africa	MRC/UCT Research Unit for Exercise Science and Sports Medicine, Department of Medicine, University of Cape Town and Chronic Diseases of Lifestyle Unit, South Africa	none reported	Academic organizations	MRC/UCT Research Unit for Exercise Science and Sports Medicine, Department of Medicine, University of Cape Town and Chronic Diseases of Lifestyle Unit, South Africa	academia	none reported	Academic organizations	MRC/UCT Research Unit for Exercise Science and Sports Medicine, Department of Medicine, University of Cape Town and Chronic Diseases of Lifestyle Unit, South Africa	academia	none reported	Academic organization	MRC/UCT Research Unit for Exercise Science and Sports Medicine, Department of Medicine, University of Cape Town and Chronic Diseases of Lifestyle Unit, South Africa	academia	none reported	Academic organizations	MRC/UCT Research Unit for Exercise Science and Sports Medicine, Department of Medicine, University of Cape Town and Chronic Diseases of Lifestyle Unit, South Africa	academia	none reported	South Africa	Cape Town	none reported
2360	Rotheram-Borus 2016	Feasibility of Using Soccer and Job Training to Prevent Drug Abuse and HIV.	This was a feasibility study of using soccer and job training to prevent drug abuse and HIV among young men in Cape Town South Africa. It took place in two neighbourhoods in Cape Town, South Africa. Rates of HIV and unemployment are high among young men in South Africa and this demographic is less likely to access medical services, it is therefore important to find a method to provide these servi…	sports or leisure	Soccer is a form of physical activity, Drug testing discourages drug use, HIV testing may improve safer sex practices, Fruit at training provides nutritional value Focus on: healthy daily routines for eating, sleeping, exercising, enhancing personal and team performance	Long-term improvements in how men treat women through negative reinforcement of bad behaviours at practice, Lower health burden of HIV through safer sex, Less long term drug complications, Vocational training provided may lead to better income and quality of life	When young men with risk behaviours gather together there is always opportunity for the young men to reward each other for dysfunctional behaviour and stimulate even greater risk	Soccer playing may involve the risk of physical injuries such as fractures	National Institute on Drug Abuse (NIDA), Center for HIV Identification, Prevention, and Treatment (CHIPTS) NIMH; the UCLA Center for AIDS Research (CFAR); the National Center for Advancing Translational Sciences through UCLA CSTI; the William T. Grant Foundation; and the National Research Foundation, South Africa.	Unknown, 6 month period	Unknown, 6 month period	2016	Rotheram-Borus MJ	University of California (USA)	cchpublications@mednet.ucla.edu	United States of America	United States of America	Academic organizations, Research Institute/Centre, Regional non-profit organization	National Institute on Drug Abuse (NIDA) , Center for HIV Identification, Prevention, and Treatment, UCLA Center for AIDS Research, National Center for Advancing Translational Sciences through UCLA, William T. Grant Foundation, National Research Foundation, South Africa	South Africa	In sport and recreation clubs	It is a residential area	A fixed space designated for the activity e.g a swimming pool, car park	Both (e.g. open streets events can be attended individually and in groups)	They happen in an scheduled fashion e.g a coach leads a group to run there at a fixed time of the morning, an open street event scheduled on the road at set times of the week/month	healthy cities, physical activity, social justice, HIV prevention	Academic organizations, Research Institute/Centre, Regional non-profit organization	National Institute on Drug Abuse (NIDA) , Center for HIV Identification, Prevention, and Treatment, UCLA Center for AIDS Research, National Center for Advancing Translational Sciences through UCLA, William T. Grant Foundation, National Research Foundation, South Africa	Sports, Health	None mentioned	Academic organizations, Research Institute/Centre, Regional non-profit organization	National Institute on Drug Abuse (NIDA), Center for HIV Identification, Prevention, and Treatment (CHIPTS) NIMH; the UCLA Center for AIDS Research (CFAR); the National Center for Advancing Translational Sciences through UCLA CSTI; the William T. Grant Foundation; and the National Research Foundation, South Africa.	health, governance,	none	Academic organizations, Research Institute/Centre, Regional non-profit organization	National Institute on Drug Abuse (NIDA), Center for HIV Identification, Prevention, and Treatment (CHIPTS) NIMH; the UCLA Center for AIDS Research (CFAR); the National Center for Advancing Translational Sciences through UCLA CSTI; the William T. Grant Foundation; and the National Research Foundation, South Africa.	governance, health	None mentioned	Academic organizations, Research Institute/Centre, Regional non-profit organization	National Institute on Drug Abuse (NIDA), Center for HIV Identification, Prevention, and Treatment (CHIPTS) NIMH; the UCLA Center for AIDS Research (CFAR); the National Center for Advancing Translational Sciences through UCLA CSTI; and the National Research Foundation, South Africa.	health, governance	none	Academic organizations, Research Institute/Centre, Government	National Institute on Drug Abuse (NIDA), Center for HIV Identification, Prevention, and Treatment (CHIPTS) NIMH; the UCLA Center for AIDS Research (CFAR); the National Center for Advancing Translational Sciences through UCLA CSTI; and the National Research Foundation, South Africa.	health, governance	This project received a lot of support from the community due to the high rates of HIV and drug abuse and low rates of employment.	South Africa	Western Cape	Cape Town
813	Hershow 2015	Using soccer to build confidence and increase HCT uptake among adolescent girls: A mixed-methods study of an HIV prevention programme in South Africa.	The study centres around the use of sports (soccer) to increase HIV counselling and testing among girls as a means to reduce the spread of HIV. a mixed method approach was adopted to understand knowledge of girls on HIV. It was also a means to change the perception of girls that soccer is a male-only sport.	sports or leisure	Sport participation is linked with decreased reporting of risky sexual behavior , increased self-efficacy and increased self-esteem	Engaging girls in soccer enhances physical activity and can reduce child obesity.	Due to various cultural and societal norms, women are left with a higher risk of contacting HIV in these areas		The Elton John AIDS Foundation (EJAF), MAC AIDS Fund;USAID-New Partners Initiative, USAID-Global Development Alliance (GDA)		2011-2012 2011, 2012	2015	Rebecca, BH	Grassroot soccer (South Africa)	rebeccah@grassrootsoccer.org	Cape Town, South Africa	South Africa	Participants from peri-urban areas across 4 provinces	Grassroot Soccer, Cape Town		In groups organised by trainers and coaches	It is an educational area	A fixed space designated for the activity e.g a swimming pool, car park	As part of a group	They happen in an scheduled fashion e.g a coach leads a group to run there at a fixed time of the morning, an open street event scheduled on the road at set times of the week/month	HIV abatement	Regional Non Profit Organisation	South African Department of Health; Partners in Sexual Health; Grassroot Soccer; Munro Consulting Actuaries	Sports, health	The skills street was set up to increase self- efficacy to avoid risky sexual behaviour, Increase belief in gender equitable norms and facilitate access and uptake HIV counselling and Testing (HCT)	International non-profit organisations	Imago Dei; the Elton Johns AIDS Foundation (EJAF); MAC AIDS Fund; USAID-New Partners Initiative,; USAID-Public-Private Partnership and USAID-Global Development Alliance	Health; International Development	Not mentioned	International non profit organization, local non profit organization; Academic institutions government	Grassroot Soccer; Partners in sexual health; MOSAIC; South African Department of Health; New Start	Health	Disproportionate impact of HIV on young women	Private sector	Munro Consulting Actuaries	Finance	Not mentioned	Not mentioned	Not mentioned	Not mentioned	high rate of HIV and rape in South Africa	South Africa	Cape Town	Alexandra, Khayelitsha, Kimberly, Port Elizabeth and Soweto
[truncated: 29 more columns]
