# Supplementary material for: Urban public space initiatives and health in Africa: A mixed-methods systematic review
Source: PLOS Glob Public Health. 2024 Oct 15;4(10):e0003709. doi: 10.1371/journal.pgph.0003709 (PMC11478912; doi:10.1371/journal.pgph.0003709)
Supplement: S2 File — (XLSX) [file pgph.0003709.s014.xlsx]

## Sheet: QualityAppraisalAssignment
Covidence #	Study ID	Title	Name	Clear aims	design and recruitment strategy	positionality (qualitative)	rigor in reporting
50933	Corkery 2004	Community Gardens as a Platform for Education for Sustainability	Tolu	not in africa
50897	Pudup, 2008	It takes a garden: Cultivating citizen-subjects in organized garden projects		not in Africa
50478	Cubizolles 2010	Soccer in a rugby town: Restructuring football in stellenbosch		x	x	possible linguistic bias ack of inside knowledge, comparative bias	no
50475	Cubizolles 2012	Integrating a Popular Sport into the Patrimony in a South African Provincial Town: The Case of Football in Stellenbosch		x	x		x
50355	Chaminuka 2015	The resilience of urban agriculture in the face of adversity from the city authorities: the case of mkoba		x	design, clarity of findings from authors opinions not clear	no	no
50331	Stone 2006	Community-Based Natural Resources Management (CBNRM) and Tourism: the Nata Bird Sanctuary Project, Central District, Botswana		x	x	no	x
50267	Draper 2010	Evaluation of the implementation of a school-based physical activity intervention in Alexandra township, South Africa
50144	Bourne 2007	Masibambane' - let's stick together: Contentions on the role of urban vegetable gardens in the Cape Flats		x	x	x	x
50133	Ngome 2012	"My garden is a great help": Gender and urban gardening in Buea, Cameroon		x		no	no
49999	Green 2010	Evaluation of Community Social Facilities and Recreational Space in City of Cape Town: Current and Future Provision for 2016 and Optimal Location of New Facilities.		not clear
49888	Loram 2007	Urban domestic gardens (X): The extent & structure of the resource in five major cities		x	not clear, didnt report consideration of confounders and isnt clear that bias was minimised in measuring of exposures, very small sample size
49830	Caldwell 2008	Understanding leisure-related program effects by using process data in the HealthWise South Africa project		x	not clear	no	no
49623	Munien 2015	Conceptualisaton and use of green spaces in peri-urban communites: Experiences from Inanda, KwaZulu-Natal, South Africa	Felix	x	not clear, didnt report consideration of confounders and isnt clear that bias was minimised in measuring of exposures, very small sample size
49492	Brady 2002	Letting girls play: The Mathare Youth Sports Association's football program for girls		x	not clear	no	no
49490	Clark 2006	An adolescent-targeted HIV prevention project using African professional soccer players as role models and educators in Bulawayo, Zimbabwe		x	didnt consider confounders, no medium or long-term assessment of impact		x
49487	Fuller 2011	11 for Health, a football-based health education programme for children: A two-cohort study in Mauritius and Zimbabwe		focused on schools?
49481	Khan 2010	Using Football for HIV/AIDS Prevention in Africa		x	strategy wasn't stated	not clear	not clear
49368	B√©nit-Gbaffou 2009	The shadow of 2010: Democracy and displacement in the Greater Ellis Park Development Project		x	not clear
49202	Smith 2004	Using ‚Äòsport in the community schemes‚Äô to tackle crime and drug use among young people: Some policy issues and problems		not original research. an essay
49201	Townsend 2002	Playing their part: The role of physical activity and sport in sustaining the health and well being of small rural communities		not in Africa
49165	Webb 2000	Food-gardens and nutrition: Three Southern African case studies		x
49075	Zomervrucht 2005	Gradually Grow to Cycle: Experiences with a Child-Friendly Public Space		not in Africa
48750	Botcheva 2004	Grassroot Soccer Foundation: HIV/AIDS Education Program: An Intervention in Zimbabwe
48741	Crabbe 2000	A Sporting Chance?: Using sport to tackle drug use and crime		not Africa
48213	Kanosvamhira 2019	The organisation of urban agriculture in Cape Town, South Africa: A social capital perspective	Rose	x	x		x
48118	Uys 2016	Impact of a South African school-based intervention, HealthKick, on fitness correlates		x	follow up and precision via confidence interval not clear
47977	DeC√°rcer 2020	Football as a factor of primary prevention on HIV-AIDS, malaria, and basic health and hygiene element, among students in a school of Cameroon		x	follow up not clear though confounding considered		x
47972	Pikner 2020	Urban Commoning as a Vehicle Between Government Institutions and Informality: Collective Gardening Practices in Tampere and Narva		x	x	x	x
45033	Abichou 2008	Evaluation of recreational nature of the Ennahli park (Tunisia)		x	follow up not complete or long enough
43935	Thompson 2011	Reimagining Surf City: surfing and the making of the post-apartheid beach in South Africa		x	didnt minimise bias, not clear that follow up was complete or long enoguh
38852	Barau 2013	Socio-ecological systems and biodiversity conservation in African city: Insights from Kano Emir's Palace gardens		x	recruitment and follow up not clear or complete
38578	Buntaine 2018	Can information outreach increase participation in community-driven development? A field experiment near Bwindi National Park, Uganda Mark		x	x		x
37668	Fox-Kamper 2018	Urban community gardens: An evaluation of governance approaches and related enablers and barriers at different development stages		x	x		x
36071	Omondi 2017	The role of urban-based agriculture on food security: Kenyan case studies		x	x	x	x
34699	Wesselow 2019	"Who Needs Money if You Got Hands, if You Got Plants" Forming Community Resilience in Two Urban Gardening Networks in South Africa		x	follow up and confidence interval not clear
22098	Beintema 1991	Management of the Djoudj National Park in Senegal		x	confounding wasnt clear
18616	Reuther 2006	Competition for the use of public open space in low-income urban areas: The economic potential of urban gardening in Khayelitsha, Cape Town	Taibat	x	x		x
18589	Simelane 2006	Reflections on the relationships between communities and conservation areas of South Africa: The case of five South African national parks		x	x	x	x
18015	Freidberg 2001	Gardening on the edge: The social conditions of unsustainability on an African urban periphery		x	x	x	x
16602	Gunter 2011	Stadium upgrades as local economic development: The fallacy of the Ellis Park Sports Precinct upgrade as LED		x	follow up not clear	x
15103	Cubizolles 2015	Sport and social cohesion in a provincial town in South Africa: The case of a tourism project for aid and social development through football		x
14624	Koloba 2014	Factors and challenges associated with participation in community sport in Eldorado Park, Johannesburg, South Africa		x	x	x
14074	Tembo 2013	Conceptualising and implementing two community gardening projects on the Cape Flats, Cape Town		x	x	x	x
14070	Ruysenaar 2013	Reconsidering the 'Letsema Principle' and the Role of Community Gardens in Food Security: Evidence from Gauteng, South Africa		x	not clear that confounding was considered. didnt minism bias
12890	Laranjeira 2017	Mafalala Walking Tour: Identity and Cultural Immersion at the Core of Maputo City		x	x	x	x
12645	Donaldson 2016	Access to the urban national park in Cape Town: Where urban and natural environment meet		x	x	x	x
11928	Pentz 2020	Global dance education connecting communities in Accra, Ghana and Kuwait City, Kuwait: tap(ing) to togetherness through a community collaborative program		couldnt tell	x	not clear	x
11608	Mistry 2020	Production of Edibles and Use of Garden Waste in Domestic Gardens of a Middle-Class Suburb in Cape Town, South Africa		x	confounding not considered and follow up not complete or long enough	x	x
10857	Roberts 2018	Temporal dynamics and motivations for urban community food gardens in medium-sized towns of the Eastern Cape, South Africa	Lekan	x	not clear	no	no
10626	Mwakiwa 2018	Is community management of resources by urban households, feasible? Lessons from community gardens in Gweru, Zimbabwe		x	didnt consider confounders, no medium or long-term assessment of impact		x
10577	Santos 2018	Fox Palaces: the playful occupation of a Johannesburg city park		x	not clear that confounding was considered. didnt minism bias
9703	Motamedi 2020	Doing a leisure activity because there is nothing else to do: related outcomes and intervention effects for adolescents.			no	no
9095	Draper 2016	"There's just something about this club. It's been my family." An analysis of the experiences of youth in a South African sport-for-development programme.		x	not clear that confounding was considered. didnt minism bias
6826	HabtamuTegen 2015	Establishment of model home garden for home consumption and income generation of poor and HIV victim women at Bahir Dar, Ethiopia.		x		not clear that confounding was considered. didnt minism bias
4812	Caldwell 2010	Influencing adolescent leisure motivation: intervention effects of HealthWise South Africa.		x	x	x	No
4779	Wills 2010	Growing or connecting? An urban food garden in Johannesburg.		x	x
4594	Kolbe-Alexander 2006	Effectiveness of a community based low intensity exercise program for older adults.		x	didnt consider additional racial cohorts or duration of study. wasnt clear if follow up was sufficient enough
2360	Rotheram-Borus 2016	Feasibility of Using Soccer and Job Training to Prevent Drug Abuse and HIV.		x	yes but didnt consider confounders
813	Hershow 2015	Using soccer to build confidence and increase HCT uptake among adolescent girls: A mixed-methods study of an HIV prevention programme in South Africa.
